# Supplementary material for: Identification of Genes Required for Long-Term Survival of Legionella pneumophila in Water
Source: mSphere. 2023 Mar 29;8(2):e00454-22. doi: 10.1128/msphere.00454-22 (PMC10117105; doi:10.1128/msphere.00454-22)
Supplement: TABLE S1 [file msphere.00454-22-s0006.xlsx]

## Sheet: Tabelle1
Column Header*	Column Definition*
ORF	Gene ID.
Name	Name of the gene.
Description	Gene description.
k	Number of Transposon Insertions Observed within the ORF.
n	Total Number of TA dinucleotides within the ORF.
r	Length of the Maximum Run of Non-Insertions observed.
s	Span of nucleotides for the Maximum Run of Non-Insertions.
zbar	Posterior Probability of Essentiality.
Call	Essentiality call for the gene. Depends on FDR corrected thresholds. E=Essential U=Uncertain, NE=Non-Essential, S=too short
* DeJesus, M.A., Zhang, Y.J., Sassettti, C.M., Rubin, E.J., Sacchettini, J.C., and Ioerger, T.R. (2013). Bayesian analysis of gene essentiality based on sequencing of transposon insertion libraries. Bioinformatics, 29(6):695-703.
			t1						t50						conditional essentiality	CRISPRi target
#Orf	Name	Desc	k	n	r	s	zbar	Call	k	n	r	s	zbar	Call
lpg0001	dnaA	chromosome replication initiator DnaA	0	89	89	1069	0.9979	E	0	89	89	1069	0.9984	E
lpg0002	-	DNA polymerase III beta chain	0	71	71	858	0.9998	E	0	71	71	858	0.9999	E
lpg0003	-	DNA recombination and repair protein ATPase RecF	46	71	3	18	0	NE	45	71	3	18	0	NE
lpg0004	gyrB	DNA gyrase subunit B	0	133	133	1925	1	E	0	133	133	1925	1	E
lpg0005	-	peptidylarginine deiminase	0	63	63	818	1	E	0	63	63	818	1	E
lpg0006	speA	arginine decarboxylase	67	123	6	95	0	NE	68	123	6	95	0	NE
lpg0007	-	hydrolase	15	44	6	64	0	NE	14	44	6	64	0	NE
lpg0008	-	hypothetical protein	27	61	4	42	0.0001	NE	27	61	4	42	0	NE
lpg0009	hfq	host factor-I protein for bacteriophage Q beta replication	4	10	3	18	-1	S	3	10	3	18	-1	S
lpg0010	-	GTP binding protein HflX	33	63	6	95	0	NE	33	63	6	95	0	NE
lpg0011	resA	thiol-disulfide oxidoreductase	4	32	19	156	0.0003	NE	0	32	32	366	1	E	E
lpg0012	-	hypothetical protein	52	96	7	81	0	NE	55	96	6	77	0	NE
lpg0013	-	pirin	19	35	3	43	0	NE	19	35	3	43	0	NE
lpg0014	-	transmembrane protein	26	60	5	81	0	NE	25	60	5	81	0	NE
lpg0015	-	multidrug resistance protein	28	65	5	111	0	NE	30	65	5	111	0	NE
lpg0016	-	hypothetical protein	26	69	8	101	0	NE	28	69	8	101	0	NE
lpg0017	-	hypothetical protein	26	63	6	60	0	NE	26	63	6	60	0	NE
lpg0018	-	outer membrane efflux protein	47	96	6	37	0	NE	46	96	6	37	0	NE
lpg0019	-	hemagglutinin/protease, zinc metalloprotease	50	98	9	136	0	NE	50	98	9	136	0	NE
lpg0020	-	hypothetical protein	28	60	10	128	0.0001	NE	28	60	10	128	0.0001	NE
lpg0021	-	hypothetical protein	12	23	3	15	0	NE	12	23	3	15	0	NE
lpg0022	rlmL	23S rRNA m(2)G2445 methyltransferase	54	125	12	176	0.0001	NE	53	125	12	176	0.0001	NE
lpg0023	-	hypothetical protein	12	34	6	61	0	NE	12	34	6	61	0	NE
lpg0024	-	hemin binding protein Hbp	11	23	3	51	0	NE	11	23	3	51	0	NE
lpg0025	pagP	palmitoyl transferase	16	32	3	53	0	NE	16	32	3	53	0	NE
lpg0026	-	amino acid permease	48	93	5	91	0	NE	47	93	5	91	0	NE
lpg0027	pit	low affinity inorganic phosphate transporter	19	54	9	99	0	NE	18	54	9	99	0	NE
lpg0028	-	ubiquinone biosynthesis protein COQ7	0	31	31	521	1	E	0	31	31	521	0.9999	E
lpg0029	rre41	sensory box protein	89	171	7	123	0	NE	89	171	7	123	0	NE
lpg0030	-	hypothetical protein	21	51	5	54	0	NE	22	51	5	54	0	NE
lpg0031	-	hypothetical protein	3	6	2	26	-1	S	3	6	2	26	-1	S
lpg0032	-	leucine aminopeptidase	37	70	3	11	0	NE	38	70	3	11	0	NE
lpg0033	-	hypothetical protein	21	43	4	30	0	NE	21	43	4	30	0	NE
lpg0034	-	hypothetical protein	27	50	5	38	0	NE	27	50	5	38	0	NE
lpg0035	-	hypothetical protein	12	25	4	28	0	NE	12	25	4	28	0	NE
lpg0036	-	hypothetical protein	30	50	3	60	0	NE	29	50	3	60	0	NE
lpg0037	artJ	arginine ABC transporter substrate-binding protein	26	47	3	28	0	NE	26	47	3	28	0	NE
lpg0038	legA10	ankyrin repeat-containing protein	41	81	5	105	0	NE	41	81	5	105	0	NE
lpg0039	-	hypothetical protein	12	27	6	65	0	NE	12	27	6	65	0	NE
lpg0040	-	hypothetical protein	31	61	5	62	0	NE	31	61	5	62	0	NE
lpg0041	-	hypothetical protein	68	132	5	115	0	NE	68	132	5	115	0	NE
lpg0042	-	hypothetical protein	24	50	4	44	0	NE	23	50	4	44	0	NE
lpg0043	-	hypothetical protein	24	52	5	38	0	NE	24	52	5	38	0	NE
lpg0044	-	hypothetical protein	32	68	5	71	0	NE	33	68	5	71	0	NE
lpg0045	-	hypothetical protein	4	10	3	49	0	NE	4	10	3	49	0.0002	NE
lpg0046	-	hypothetical protein	13	22	2	29	0	NE	13	22	2	29	0	NE
lpg0047	-	chloramphenicol acetyltransferase	28	46	3	28	0	NE	28	46	3	28	0	NE
lpg0048	-	acetyltransferase	15	48	7	106	0	NE	15	48	7	106	0	NE
lpg0049	-	amino acid transporter permease	38	77	7	163	0	NE	38	77	7	163	0	NE
lpg0050	-	hypothetical protein	23	43	4	74	0	NE	23	43	4	74	0	NE
lpg0051	-	hypothetical protein	8	25	6	93	0	NE	8	25	6	93	0	NE
lpg0052	prpB	2-methylisocitrate lyase	0	50	50	700	1	E	0	50	50	700	1	E
lpg0053	-	transferase	25	44	4	33	0	NE	25	44	4	33	0	NE
lpg0054	-	hypothetical protein	17	40	4	34	0	NE	17	40	4	34	0	NE
lpg0055	-	LysR family transcriptional regulator	31	63	5	77	0	NE	30	63	7	79	0	NE
lpg0056	-	hypothetical protein	22	46	7	98	0	NE	23	46	7	98	0	NE
lpg0057	-	MerR family transcriptional regulator	11	27	4	26	0	NE	10	27	5	34	0	NE
lpg0058	-	hypothetical protein	30	48	4	69	0	NE	29	48	4	69	0	NE
lpg0059	-	hypothetical protein	29	64	9	117	0	NE	30	64	7	93	0	NE
lpg0060	-	methylase	25	53	9	64	0	NE	25	53	9	64	0	NE
lpg0061	-	multidrug resistance protein	50	95	5	41	0	NE	51	95	5	41	0	NE
lpg0062	-	hypothetical protein	57	109	5	89	0	NE	57	109	5	89	0	NE
lpg0063	aroH	phospho-2-dehydro-3-deoxyheptonate aldolase	36	70	7	93	0	NE	33	70	7	93	0	NE
lpg0064	-	hypothetical protein	22	66	6	61	0	NE	23	66	6	61	0	NE
lpg0065	-	hypothetical protein	30	61	5	36	0	NE	28	61	5	21	0	NE
lpg0066	-	phosphoribosylglycinamide synthetase ATP-grasp domain-containing protein	29	107	11	100	0.0001	NE	30	107	11	100	0.0001	NE
lpg0067	-	hypothetical protein	12	34	6	32	0	NE	12	34	6	32	0	NE
lpg0068	-	transmembrane protein	33	70	10	91	0.0001	NE	32	70	10	91	0.0001	NE
lpg0070	aatA	aspartate aminotransferase	26	50	4	87	0	NE	23	50	5	64	0	NE
lpg0071	-	hypothetical protein	2	5	2	20	-1	S	2	5	2	20	-1	S
lpg0072	uvrB	excinuclease ABC subunit B	37	90	5	68	0	NE	10	90	41	587	0.9999	E	E	+
lpg0073	-	diguanylate cyclase/phosphodiesterase	37	94	5	92	0	NE	38	94	5	92	0	NE
lpg0074	-	glutamate synthase	17	68	10	136	0.0001	NE	18	68	10	136	0.0001	NE
lpg0075	-	hypothetical protein	3	20	8	93	0.0001	NE	2	20	13	167	0.0209	NE
lpg0076	-	hypothetical protein	13	28	6	132	0	NE	13	28	6	132	0	NE
lpg0077	pepP	hypothetical protein	32	78	7	78	0	NE	32	78	8	125	0	NE
lpg0078	ubiH	2-octaprenyl-6-methoxyphenol hydroxylase	0	59	59	950	1	E	0	59	59	950	1	E
lpg0079	-	2-polyprenyl-6-methoxyphenol 4-hydroxylase	0	60	60	923	1	E	0	60	60	923	1	E
lpg0080	-	hypothetical protein	13	35	5	61	0	NE	13	35	5	61	0	NE
lpg0081	-	hypothetical protein	32	78	5	29	0	NE	32	78	8	92	0	NE
lpg0082	-	hypothetical protein	10	20	4	78	0	NE	11	20	2	9	0	NE
lpg0083	-	glutathione synthase/ribosomal protein S6 modification protein	0	55	55	759	1	E	0	55	55	759	1	E
lpg0084	-	hypothetical protein	0	88	88	1215	1	E	0	88	88	1215	1	E
lpg0085	-	hypothetical protein	0	32	32	407	1	E	0	32	32	407	1	E
lpg0086	-	hypothetical protein	52	105	5	48	0	NE	52	105	5	48	0	NE
lpg0087	-	hypothetical protein	0	32	32	456	1	E	0	32	32	456	1	E
lpg0088	-	glutamine ABC transporter	30	44	2	10	0	NE	30	44	2	10	0	NE
lpg0089	-	hypothetical protein	15	29	4	47	0	NE	14	29	4	47	0	NE
lpg0090	-	hypothetical protein	119	232	7	111	0	NE	117	232	7	111	0	NE
lpg0091	-	hypothetical protein	9	20	2	20	0	NE	9	20	2	20	0	NE
lpg0092	vacB	(exo)ribonuclease R	36	94	7	148	0	NE	32	94	7	148	0	NE
lpg0093	-	23S rRNA (guanosine(2251)-2'-O)-methyltransferase RlmB	15	32	4	86	0	NE	15	32	4	86	0	NE
lpg0094	rpiA	ribose-5-phosphate isomerase A	0	34	34	475	1	E	0	34	34	475	1	E
lpg0095	-	cytosolic IMP-GMP specific 5'-nucleotidase	34	77	8	103	0	NE	34	77	8	103	0	NE
lpg0096	-	hypothetical protein	21	54	5	66	0	NE	22	54	5	66	0	NE
lpg0097	-	alkylphosphonate uptake protein PhnA	7	19	4	64	0	NE	7	19	4	64	0	NE
lpg0098	-	two component sensor and regulator, histidine kinase response regulator	8	24	6	118	0	NE	10	24	5	34	0	NE
lpg0099	polI	DNA polymerase I	35	136	34	561	0.9998	E	0	136	136	2129	1	E
lpg0100	-	UDP-3-O-[3-hydroxymyristoyl] glucosamine N-acyltransferase	0	67	67	848	1	E	0	67	67	848	1	E
lpg0101	-	hypothetical protein	25	48	4	34	0	NE	27	48	3	17	0	NE
lpg0102	fabF	3-oxoacyl-ACP synthase	16	43	8	226	0	NE	4	43	11	244	0.0008	NE
lpg0103	vipF	GNAT family acetyltransferase	23	51	6	89	0	NE	23	51	6	89	0	NE
lpg0104	-	peptide methionine sulfoxide reductase	13	29	7	95	0	NE	12	29	7	95	0	NE
lpg0105	-	cytochrome oxidase-like	11	34	5	46	0	NE	12	34	4	47	0	NE
lpg0106	-	xanthine/uracil permease	32	68	5	56	0	NE	31	68	5	56	0	NE
lpg0107	-	hypothetical protein	18	48	5	69	0	NE	18	48	5	69	0	NE
lpg0108	-	hypothetical protein	1	4	3	23	-1	S	1	4	3	23	-1	S
lpg0109	-	hypothetical protein	3	11	4	57	0	NE	3	11	4	57	0	NE
lpg0110	-	hypothetical protein	39	94	6	94	0	NE	39	94	6	94	0	NE
lpg0111	fdfT	squalene and phytoene synthases	27	56	5	36	0	NE	29	56	5	36	0	NE
lpg0112	-	hypothetical protein	68	159	10	138	0	NE	68	159	10	138	0	NE
lpg0113	yuxH	hypothetical protein	30	71	6	96	0	NE	32	71	6	96	0	NE
lpg0114	-	glycine dehydrogenase subunit 2	43	85	4	24	0	NE	42	85	4	24	0	NE
lpg0115	-	hypothetical protein	5	18	4	55	0	NE	5	18	4	55	0	NE
lpg0116	-	glycine dehydrogenase subunit 1	30	65	7	127	0	NE	29	65	7	127	0	NE
lpg0117	gcvH	glycine cleavage system protein H	7	18	8	118	0.0001	NE	7	18	8	118	0.0001	NE
lpg0118	gcvT	glycine cleavage system aminomethyltransferase T	22	49	7	116	0	NE	22	49	7	116	0	NE
lpg0119	-	hypothetical protein	18	36	3	17	0	NE	18	36	3	17	0	NE
lpg0120	-	IcmL-like protein	15	31	3	38	0	NE	15	31	3	38	0	NE
lpg0121	-	ABC transporter permease	0	93	93	1375	1	E	0	93	93	1375	0.9999	E
lpg0122	-	ABC transporter ATP-binding protein	2	63	48	704	1	E	2	63	48	704	1	E
lpg0123	dsbA	thiol:disulfide interchange protein DsbA	8	30	10	200	0.0001	NE	7	30	12	223	0.0005	NE
lpg0124	-	cytochrome c4	7	32	6	90	0	NE	3	32	15	201	0.0008	NE
lpg0125	engB	ribosome biogenesis GTP-binding protein YsxC	0	26	26	436	0.9999	E	0	26	26	436	0.9997	E
lpg0126	-	hypothetical protein	79	175	11	128	0.0001	NE	80	175	11	128	0.0001	NE
lpg0127	acsB	acetyl-coenzyme A synthetase	48	86	6	165	0	NE	47	86	6	165	0	NE
lpg0128	-	3-hydroxyisobutyrate dehydrogenase	25	38	6	122	0	NE	23	38	7	146	0	NE
lpg0129	mmsA	methylmalonate-semialdehyde dehydrogenase	26	65	6	86	0	NE	24	65	6	86	0	NE
lpg0130	-	hypothetical protein	46	135	7	100	0	NE	46	135	7	100	0	NE
lpg0131	dapB	4-hydroxy-tetrahydrodipicolinate reductase	0	32	32	567	1	E	0	32	32	567	1	E
lpg0132	-	hypothetical protein	1	9	7	68	-1	S	1	9	7	68	-1	S
lpg0133	proQm	activator of ProP osmoprotectant transporter	5	31	24	381	0.998	E	6	31	21	336	0.9922	E
lpg0134	-	hypothetical protein	26	69	9	146	0	NE	26	69	9	146	0	NE
lpg0135	sdhB	hypothetical protein	105	278	15	196	0.0001	NE	106	278	12	229	0.0001	NE
lpg0136	pykA	pyruvate kinase II	28	66	8	157	0	NE	28	66	8	157	0	NE
lpg0137	pgk	phosphoglycerate kinase	0	48	48	939	0.9995	E	0	48	48	939	0.9995	E
lpg0138	gap	glyceraldehyde 3-phosphate dehydrogenase	0	36	36	802	0.9985	E	0	36	36	802	0.9985	E
lpg0139	tktA	transketolase	0	91	91	1636	0.9933	E	0	91	91	1636	0.9951	E
lpg0140	-	hypothetical protein	36	62	3	36	0	NE	36	62	3	36	0	NE
lpg0141	-	oligopeptidase A	36	80	7	102	0	NE	36	80	5	120	0	NE
lpg0142	-	IS4 family transposase TnpA	51	77	3	44	0	NE	50	77	4	65	0	NE
lpg0143	-	transposase (01), TnpA	25	31	2	22	0	NE	26	31	1	2	0	NE
lpg0144	-	transposase TnpA or TnpA2	51	67	3	14	0	NE	52	67	6	56	0	NE
lpg0145	ccrB	site specific recombinase	16	30	3	28	0	NE	17	30	3	28	0	NE
lpg0146	-	transposase B, TnpA	5	13	5	45	0	NE	5	13	5	45	0	NE
lpg0147	-	transposase, IS911	4	11	3	44	0	NE	4	11	3	44	0	NE
lpg0148	-	hypothetical protein	48	105	5	76	0	NE	49	105	5	76	0	NE
lpg0149	-	hypothetical protein	46	97	6	53	0	NE	46	97	6	53	0	NE
lpg0150	-	hypothetical protein	48	105	8	57	0	NE	50	105	8	57	0	NE
lpg0151	-	hypothetical protein	47	100	6	67	0	NE	48	100	6	33	0	NE
lpg0152	-	hypothetical protein	19	39	3	43	0	NE	19	39	3	43	0	NE
lpg0153	-	hypothetical protein	13	20	4	25	0.0001	NE	13	20	4	25	0	NE
lpg0154	-	hypothetical protein	24	43	6	128	0	NE	24	43	6	128	0	NE
lpg0155	-	sensory box protein	20	52	8	118	0	NE	20	52	8	118	0	NE
lpg0156	-	signal transduction protein	25	66	6	54	0	NE	24	66	7	47	0	NE
lpg0157	map-1	methionine aminopeptidase	12	38	8	133	0	NE	12	38	7	105	0	NE
lpg0158	-	hypothetical protein	6	11	4	37	-1	S	6	11	4	37	-1	S
lpg0159	-	hypothetical protein	12	30	3	12	0	NE	12	30	3	12	0	NE
lpg0160	-	hypothetical protein	19	45	6	70	0	NE	19	45	6	70	0	NE
lpg0161	-	hypothetical protein	12	25	5	82	0	NE	12	25	5	82	0	NE
lpg0162	-	protein SapA-like	9	15	2	9	0	NE	9	15	2	9	0	NE
lpg0163	-	alpha/beta hydrolase	18	46	6	79	0	NE	18	46	6	79	0	NE
lpg0164	-	hypothetical protein	2	5	3	41	-1	S	2	5	3	41	-1	S
lpg0165	-	hypothetical protein	7	22	5	59	0	NE	9	22	5	59	0	NE
lpg0166	-	hypothetical protein	22	47	7	119	0	NE	22	47	7	119	0	NE
lpg0167	-	peptide chain release factor	6	16	4	33	0	NE	7	16	4	33	0	NE
lpg0168	-	hypothetical protein	26	50	4	24	0	NE	26	50	4	24	0	NE
lpg0169	-	transmembrane protein	25	54	4	24	0	NE	24	54	4	24	0	NE
lpg0170	-	ABC transporter permease	36	62	4	46	0	NE	36	62	4	46	0	NE
lpg0171	legU1	hypothetical protein	17	30	5	69	0	NE	17	30	5	69	0	NE
lpg0172	-	hypothetical protein	24	39	2	7	0	NE	25	39	2	7	0	NE
lpg0173	oxyR	LysR family transcriptional regulator	30	53	4	19	0	NE	30	53	4	19	0	NE
lpg0174	pvcA	pyoverdine biosynthesis protein PvcA	24	43	6	62	0	NE	24	43	6	62	0	NE
lpg0175	-	pyoverdine biosynthesis protein PvcB	20	40	5	85	0	NE	20	40	5	85	0	NE
lpg0176	-	hypothetical protein	33	56	4	68	0	NE	31	56	4	68	0	NE
lpg0177	-	chloramphenicol resistance protein	25	59	6	67	0	NE	25	59	6	67	0	NE
lpg0178	-	hypothetical protein	20	56	6	114	0	NE	21	56	6	114	0	NE
lpg0179	-	O-methyltransferase	25	61	9	95	0	NE	23	61	9	95	0	NE
lpg0180	htpX	M48 family peptidase	20	38	4	156	0	NE	20	38	4	156	0	NE
lpg0181	-	hypothetical protein	26	52	7	112	0	NE	27	52	7	112	0	NE
lpg0182	-	hypothetical protein	13	26	5	89	0	NE	13	26	5	89	0	NE
lpg0183	-	amine oxidase	46	89	6	41	0	NE	46	89	6	41	0	NE
lpg0184	-	sugar ABC transporter substrate-binding protein	24	52	7	57	0	NE	25	52	7	57	0	NE
lpg0185	-	sugar ABC transporter ATP-binding protein	25	53	6	44	0	NE	26	53	6	44	0	NE
lpg0186	-	ABC sugar transporter permease	47	75	4	39	0	NE	48	75	4	39	0	NE
lpg0187	-	hypothetical protein	28	68	7	78	0	NE	28	68	7	78	0	NE
lpg0188	-	acyl CoA transferase/carnitine dehydratase	18	45	6	104	0	NE	18	45	6	104	0	NE
lpg0189	-	hypothetical protein	18	53	9	90	0	NE	17	53	9	90	0	NE
lpg0190	-	hypothetical protein	8	17	3	20	0	NE	8	17	3	20	0	NE
lpg0191	-	hypothetical protein	27	65	6	85	0	NE	27	65	7	70	0	NE
lpg0192	-	heat shock hsp20	12	34	6	107	0	NE	12	34	6	107	0	NE
lpg0193	-	hypothetical protein	4	13	4	49	-1	S	4	13	4	49	-1	S
lpg0194	-	catalase/(hydro)peroxidase KatG	42	77	5	158	0	NE	41	77	5	158	0	NE
lpg0195	-	hypothetical protein	20	45	5	137	0	NE	20	45	5	137	0	NE
lpg0196	-	hypothetical protein	26	63	4	25	0	NE	26	63	4	25	0	NE
lpg0197	-	hypothetical protein	5	12	3	20	0	NE	5	12	3	20	0	NE
lpg0198	-	hypothetical protein	24	54	5	72	0	NE	25	54	5	72	0	NE
lpg0199	cydA	cytochrome D ubiquinol oxidase subunit I	20	60	10	113	0.0001	NE	20	60	10	113	0.0001	NE
lpg0200	qxtB	hypothetical protein	21	49	5	39	0	NE	21	49	5	39	0	NE
lpg0201	-	hypothetical protein	14	37	8	127	0	NE	13	37	8	127	0	NE
lpg0202	-	hypothetical protein	19	40	7	64	0	NE	19	40	7	64	0	NE
lpg0203	yfhG	hypothetical protein	44	107	7	82	0	NE	43	107	7	82	0	NE
lpg0204	-	2-deoxy-D-gluconate 3-dehydrogenase	15	26	5	70	0	NE	15	26	5	70	0	NE
lpg0205	-	hypothetical protein	31	65	6	114	0	NE	31	65	6	114	0	NE
lpg0206	-	hypothetical protein	15	32	5	30	0	NE	15	32	5	30	0	NE
lpg0207	-	hypothetical protein	8	17	6	53	-1	S	8	17	6	53	-1	S
lpg0208	pkn5	serine/threonine-protein kinase	67	160	7	106	0	NE	67	160	7	106	0	NE
lpg0209	-	hypothetical protein	52	116	9	111	0	NE	53	116	9	111	0	NE
lpg0210	-	hypothetical protein	11	30	5	115	0	NE	11	30	5	115	0	NE
lpg0211	tspO	tryptophan rich sensory protein TspO	10	20	4	83	0	NE	10	20	4	83	0	NE
lpg0212	phrB	deoxyribodipyrimidine photolyase	22	58	11	198	0.0001	NE	21	58	11	198	0.0001	NE
lpg0213	-	inner membrane protein, LrgB family protein	13	34	4	41	0	NE	13	34	4	41	0	NE
lpg0214	-	murein hydrolase exporter, LrgA family protein	11	42	8	120	0	NE	12	42	8	120	0	NE
lpg0215	-	LysR family transcriptional regulator	24	41	3	43	0	NE	24	41	3	43	0	NE
lpg0216	-	hypothetical protein	4	8	3	43	-1	S	4	8	3	43	-1	S
lpg0217	purK	5-(carboxyamino)imidazole ribonucleotide synthase	15	44	7	93	0	NE	16	44	7	93	0	NE
lpg0218	purE	5-(carboxyamino)imidazole ribonucleotide mutase	9	22	3	65	0	NE	10	22	3	65	0	NE
lpg0219	-	hypothetical protein	13	37	5	70	0	NE	13	37	5	70	0	NE
lpg0220	-	hypothetical protein	4	11	5	111	0.0002	NE	4	11	5	111	0.0004	NE
lpg0221	-	hypothetical protein	47	99	6	73	0	NE	46	99	6	73	0	NE
lpg0222	-	NADH dehydrogenase subunit 5	39	83	4	51	0	NE	39	83	5	65	0	NE
lpg0223	-	LysR family transcriptional regulator	16	43	5	54	0	NE	18	43	6	58	0	NE
lpg0224	-	toxin secretion ABC transporter ATP-binding protein	46	92	4	66	0	NE	46	92	4	66	0	NE
lpg0225	-	RND efflux membrane fusion protein	18	41	5	68	0	NE	18	41	5	68	0	NE
lpg0226	-	multidrug efflux protein, outer membrane component	40	78	5	55	0	NE	41	78	5	55	0	NE
lpg0227	-	hypothetical protein	24	53	4	78	0	NE	25	53	4	78	0	NE
lpg0228	-	amino acid permease	51	103	5	49	0	NE	51	103	5	49	0	NE
lpg0229	-	heme oxygenase	22	47	4	71	0	NE	23	47	4	71	0	NE
lpg0230	pleD	sensor histidine kinase	49	111	6	95	0	NE	48	111	6	95	0	NE
lpg0231	-	heavy metal transporting P-type ATPase, cation transporting	65	136	9	136	0	NE	65	136	9	136	0	NE
lpg0232	np20	transcriptional regulator np20	10	30	5	53	0	NE	10	30	5	53	0	NE
lpg0233	mdlC	benzoylformate decarboxylase	48	94	5	33	0	NE	48	94	5	33	0	NE
lpg0234	sidE	protein SidE	78	180	7	230	0	NE	80	180	7	230	0	NE
lpg0235	-	hypothetical protein	18	30	3	40	0	NE	17	30	6	93	0	NE
lpg0236	-	hypothetical protein	49	100	6	70	0	NE	50	100	6	70	0	NE
lpg0237	mhpC	lipolytic protein	15	42	8	94	0	NE	15	42	8	94	0	NE
lpg0238	gbsA	glycine betaine aldehyde dehydrogenase	17	43	6	174	0	NE	16	43	6	174	0	NE
lpg0239	gabT	4-aminobutyrate transaminase	20	47	9	149	0.0001	NE	20	47	9	149	0.0001	NE
lpg0240	recN	DNA repair protein	17	38	7	119	0	NE	17	38	7	119	0	NE
lpg0241	-	glutaminase	21	49	5	51	0	NE	21	49	5	51	0	NE
lpg0242	serA	D-3-phosphoglycerate dehydrogenase	15	45	9	90	0.0001	NE	15	45	9	90	0.0001	NE
lpg0243	-	short chain dehydrogenase	18	39	5	53	0	NE	18	39	5	53	0	NE
lpg0244	-	pyridine nucleotide-disulfide oxidoreductase	24	51	4	54	0	NE	24	51	4	54	0	NE
lpg0245	-	NAD-glutamate dehydrogenase	74	174	9	161	0	NE	74	174	9	161	0	NE
lpg0246	-	hypothetical protein	20	39	3	18	0	NE	21	39	3	11	0	NE
lpg0247	-	hypothetical protein	18	57	7	77	0	NE	19	57	6	91	0	NE
lpg0248	-	arsenate reductase	12	19	2	19	0	NE	12	19	2	19	0	NE
lpg0249	-	stearoyl CoA 9-desaturase	18	64	6	126	0	NE	18	64	6	126	0	NE
lpg0250	-	DEAD/DEAH box helicase	21	68	14	157	0.0001	NE	20	68	14	157	0.0001	NE
lpg0251	-	RNA binding protein, cold-inducible rrm	4	13	6	110	0.0002	NE	4	13	6	110	0.0003	NE
lpg0252	-	hypothetical protein	19	42	5	87	0	NE	19	42	5	87	0	NE
lpg0253	-	acetyltransferase	15	35	6	92	0	NE	15	35	6	92	0	NE
lpg0254	-	hypothetical protein	13	29	5	134	0	NE	13	29	5	134	0	NE
lpg0255	-	outer membrane channel protein	33	75	5	65	0	NE	31	75	7	82	0	NE
lpg0256	-	hypothetical protein	26	64	7	125	0	NE	25	64	7	125	0	NE
lpg0257	-	multidrug resistance secretion protein	20	42	7	128	0	NE	20	42	7	128	0	NE
lpg0258	-	hypothetical protein	46	85	5	71	0	NE	46	85	5	71	0	NE
lpg0259	-	hypothetical protein	30	75	8	161	0	NE	30	75	8	161	0	NE
lpg0260	-	hypothetical protein	12	26	5	77	0	NE	11	26	6	95	0	NE
lpg0261	-	ISSod6 transposase, ISI301	10	15	2	17	-1	S	10	15	2	17	-1	S
lpg0262	-	bacteriophage related DNA polymerase	0	29	29	463	1	E	0	29	29	463	0.9999	E
lpg0263	-	MFS transporter family protein	27	68	8	116	0	NE	27	68	8	116	0	NE
lpg0264	-	hypothetical protein	17	38	7	67	0	NE	17	38	7	67	0	NE
lpg0265	-	hypothetical protein	31	70	7	112	0	NE	32	70	7	112	0	NE
lpg0266	-	hypothetical protein	4	16	4	84	0	NE	4	16	4	84	0	NE
lpg0267	corA	hypothetical protein	37	67	5	64	0	NE	38	67	5	37	0	NE
lpg0268	-	hypothetical protein	14	30	6	86	0	NE	13	30	6	86	0	NE
lpg0269	-	hypothetical protein	31	84	11	137	0.0001	NE	29	84	11	137	0.0001	NE
lpg0270	-	nicotinate phosphoribosyltransferase	40	81	6	45	0	NE	27	81	11	203	0.0001	NE
lpg0271	pncA	bifunctional pyrazinamidase/nicotinamidase	10	32	6	66	0	NE	10	32	6	66	0	NE
lpg0272	-	cysteine transferase	8	19	6	86	0	NE	7	19	6	86	0	NE
lpg0273	-	major facilitator superfamily transporter	30	61	4	80	0	NE	31	61	4	80	0	NE
lpg0274	-	LysR family transcriptional regulator	16	40	10	152	0.0001	NE	16	40	10	152	0.0001	NE
lpg0275	-	protein SdbA	88	177	6	123	0	NE	86	177	7	125	0	NE
lpg0276	legG2	hypothetical protein	46	89	6	94	0	NE	46	89	6	94	0	NE
lpg0277	-	sensory box protein, GGDEF family protein, LssE	44	105	8	93	0	NE	42	105	8	93	0	NE
lpg0278	fixL	sensor histidine kinase	34	85	6	57	0	NE	36	85	6	57	0	NE
lpg0279	-	hypothetical protein	29	55	5	64	0	NE	29	55	5	64	0	NE
lpg0280	-	LysR family transcriptional regulator	21	46	4	89	0	NE	22	46	4	89	0	NE
lpg0281	-	amino acid transporter	33	73	11	151	0.0001	NE	34	73	11	151	0.0001	NE
lpg0282	-	hypothetical protein	17	43	6	81	0	NE	18	43	4	30	0	NE
lpg0283	-	formate dehydrogenase	28	56	4	72	0	NE	27	56	4	72	0	NE
lpg0284	-	hypothetical protein	24	49	3	37	0	NE	24	49	3	37	0.0001	NE
lpg0285	-	hypothetical protein	10	32	9	144	0.0001	NE	10	32	9	144	0.0001	NE
lpg0286	-	short chain dehydrogenase/reductase oxidoreductase	21	43	6	120	0	NE	22	43	6	120	0	NE
lpg0287	efp	elongation factor P	0	28	28	466	1	E	0	28	28	466	0.9998	E
lpg0288	-	L-lysine 2,3-aminomutase	19	55	8	90	0	NE	20	55	8	79	0	NE
lpg0289	ppk	polyphosphate kinase	46	112	5	70	0	NE	46	112	6	83	0	NE
lpg0290	-	lipoprotein	24	61	6	128	0	NE	25	61	6	128	0	NE
lpg0291	-	chromate transport protein	16	37	7	82	0	NE	15	37	7	82	0	NE
lpg0292	-	hypothetical protein	18	36	9	75	0.0001	NE	1	36	33	438	1	E	E
lpg0293	-	acyl-CoA dehydrogenase	56	119	6	109	0	NE	57	119	6	109	0	NE
lpg0294	-	hypothetical protein	14	31	6	89	0	NE	14	31	6	89	0	NE
lpg0295	-	mannose-1-phosphate guanylyltransferase	11	33	4	24	0	NE	11	33	9	101	0.0001	NE
lpg0296	-	phosphotransferase	31	66	8	73	0	NE	31	66	8	73	0	NE
lpg0297	ostA	organic solvent tolerance protein	0	163	163	2121	0.9598	U	0	163	163	2121	0.9616	U
lpg0298	surA	peptidyl-prolyl cis-trans isomerase D	0	74	74	1026	0.9999	E	0	74	74	1026	1	E
lpg0299	pdxA	4-hydroxythreonine-4-phosphate dehydrogenase PdxA	0	54	54	758	1	E	0	54	54	758	0.9999	E
lpg0300	-	dihydrofolate reductase	0	28	28	375	1	E	0	28	28	375	1	E
lpg0301	-	hypothetical protein	18	38	4	42	0	NE	17	38	9	98	0.0001	NE
lpg0305	-	hypothetical protein	4	12	2	37	0	NE	3	12	3	20	0	NE
lpg0306	-	hypothetical protein	4	14	7	99	0.0001	NE	5	14	5	61	0	NE
lpg0307	-	hypothetical protein	5	10	3	30	0	NE	4	10	3	53	0	NE
lpg0314	tuf2	elongation factor Tu	0	56	56	947	1	E	0	56	56	947	1	E
lpg0316	secE	preprotein translocase subunit SecE	0	30	30	286	0.9999	E	0	30	30	286	1	E
lpg0317	nusG	transcription antitermination protein NusG	0	28	28	439	0.9999	E	0	28	28	439	0.9999	E
lpg0318	rplK	50S ribosomal protein L11	0	24	24	326	0.9998	E	0	24	24	326	0.9998	E
lpg0319	rplA	50S ribosomal protein L1	0	35	35	544	1	E	0	35	35	544	1	E
lpg0320	rplJ	50S ribosomal protein L10	0	22	22	357	0.9992	E	0	22	22	357	0.9993	E
lpg0321	rplL	50S ribosomal protein L7/L12	0	17	17	296	0.9984	E	0	17	17	296	0.9977	E
lpg0322	rpoB	DNA-directed RNA polymerase subunit beta	0	205	205	3257	0.9994	E	0	205	205	3257	0.9996	E
lpg0323	rpoC	DNA-directed RNA polymerase subunit beta'	0	225	225	3392	1	E	0	225	225	3392	1	E
lpg0324	rpsL	30S ribosomal protein S12	0	24	24	267	0.9998	E	0	24	24	267	0.9998	E
lpg0325	rpS7	30S ribosomal protein S7	0	24	24	419	0.9992	E	0	24	24	419	0.9991	E
lpg0326	fusA	elongation factor G	0	105	105	1655	1	E	0	105	105	1655	0.9998	E
lpg0327	tufB	elongation factor Tu	0	56	56	947	1	E	0	56	56	947	0.9999	E
lpg0328	rpsJ	30S ribosomal protein S10	0	16	16	233	0.9977	E	0	16	16	233	0.9975	E
lpg0329	rplC	50S ribosomal protein L3	0	34	34	462	1	E	0	34	34	462	1	E
lpg0330	rplD	50S ribosomal protein L4	0	34	34	483	1	E	0	34	34	483	1	E
lpg0331	rplW	50S ribosomal protein L23	0	14	14	128	-1	S	0	14	14	128	-1	S
lpg0332	rplB	50S ribosomal protein L2	0	48	48	641	1	E	0	48	48	641	1	E
lpg0333	-	hypothetical protein	0	25	25	239	1	E	0	25	25	239	1	E
lpg0334	rplV	50S ribosomal protein L22	0	26	26	264	1	E	0	26	26	264	1	E
lpg0335	rpsC	30S ribosomal protein S3	0	39	39	510	1	E	0	39	39	510	1	E
lpg0336	rplP	50S ribosomal protein L16	0	24	24	278	0.9997	E	0	24	24	278	0.9999	E
lpg0337	rpmC	50S ribosomal protein L29	0	10	10	137	-1	S	0	10	10	137	-1	S
lpg0338	rpsQ	30S ribosomal protein S17	0	14	14	171	0.9927	E	0	14	14	171	0.9932	E
lpg0339	rplN	50S ribosomal protein L14	0	25	25	268	1	E	0	25	25	268	1	E
lpg0340	rplX	50S ribosomal protein L24	0	31	31	264	1	E	0	31	31	264	1	E
lpg0341	rplE	50S ribosomal protein L5	0	31	31	418	1	E	0	31	31	418	0.9999	E
lpg0342	rpsN	30S ribosomal protein S14	0	15	15	213	0.9958	E	0	15	15	213	0.996	E
lpg0343	rpsH	30S ribosomal protein S8	0	33	33	316	1	E	0	33	33	316	1	E
lpg0344	rplF	50S ribosomal protein L6	0	42	42	411	0.9999	E	0	42	42	411	1	E
lpg0345	rplR	50S ribosomal protein L18	0	22	22	267	0.9997	E	0	22	22	267	0.9996	E
lpg0346	rpsE	30S ribosomal protein S5	0	28	28	393	0.9998	E	0	28	28	393	0.9996	E
lpg0347	rpmD	50S ribosomal protein L30	0	13	13	139	-1	S	0	13	13	139	-1	S
lpg0348	rplO	50S ribosomal protein L15	0	24	24	320	0.9998	E	0	24	24	320	1	E
lpg0349	secY	preprotein translocase subunit SecY	0	97	97	1068	0.6633	U	0	97	97	1068	0.6875	U
lpg0350	rpmJ	50S ribosomal protein L36	0	10	10	78	-1	S	0	10	10	78	-1	S
lpg0351	rpsM	30S ribosomal protein S13	0	23	23	287	0.9996	E	0	23	23	287	1	E
lpg0352	rpsK	30S ribosomal protein S11	0	26	26	314	0.9999	E	0	26	26	314	0.9999	E
lpg0353	rpsD	30S ribosomal protein S4	0	45	45	488	1	E	0	45	45	488	1	E
lpg0354	rpoA	DNA-directed RNA polymerase subunit alpha	0	57	57	747	1	E	0	57	57	747	1	E
lpg0355	rplQ	50S ribosomal protein L17	0	34	34	304	1	E	0	34	34	304	1	E
lpg0356	ssb	single strand binding protein	0	23	23	348	0.9996	E	0	23	23	348	0.9994	E
lpg0357	-	major facilitator family transporter	3	92	85	996	0.997	E	3	92	85	996	0.9977	E
lpg0358	-	enoyl-ACP reductase	0	41	41	604	1	E	0	41	41	604	1	E
lpg0359	acpP	acyl carrier protein	0	18	18	321	0.998	E	0	18	18	321	0.9982	E
lpg0360	fabA	(3R)-hydroxymyristoyl-ACP dehydratase	0	51	51	690	1	E	0	51	51	690	1	E
lpg0361	fabF	3-oxoacyl-ACP synthase	0	51	51	1006	0.9992	E	0	51	51	1006	0.9994	E
lpg0362	fabF	3-oxoacyl-ACP synthase	0	74	74	1005	1	E	0	74	74	1005	1	E
lpg0363	waaM	lipid A biosynthesis acyltransferase	0	42	42	656	1	E	0	42	42	656	1	E
lpg0364	-	hypothetical protein	7	16	7	62	0.0001	NE	7	16	7	62	0.0001	NE
lpg0365	-	hypothetical protein	67	169	7	110	0	NE	66	169	7	110	0	NE
lpg0366	dapF	diaminopimelate epimerase	0	46	46	610	0.9999	E	0	46	46	610	1	E
lpg0367	-	hypothetical protein	9	20	4	31	0	NE	9	20	4	31	0	NE
lpg0368	-	hypothetical protein	0	4	4	30	-1	S	0	4	4	30	-1	S
lpg0369	-	carboxylesterase/phospholipase	18	39	6	62	0	NE	20	39	6	62	0	NE
lpg0370	-	oligoketide cyclase/lipid transporter protein	0	19	19	331	0.9974	E	0	19	19	331	0.9977	E
lpg0371	-	hypothetical protein	7	14	2	30	0	NE	7	14	2	30	0	NE
lpg0372	smpA	small protein A, tmRNA-binding	8	21	5	53	0	NE	8	21	5	53	0	NE
lpg0373	-	components of sensory transduction system	19	43	6	38	0	NE	19	43	6	38	0	NE
lpg0374	-	hypothetical protein	9	20	3	45	0	NE	9	20	3	45	0	NE
lpg0375	-	hypothetical protein	7	28	9	69	0.0001	NE	6	28	10	101	0.0001	NE
lpg0376	sdhA	protein SdhA	114	275	9	85	0	NE	115	275	9	85	0	NE
lpg0377	-	hypothetical protein	17	34	6	97	0	NE	17	34	6	97	0	NE
lpg0378	-	hypothetical protein	37	69	4	29	0	NE	36	69	4	29	0	NE
lpg0379	-	ribosomal protein S6 modification protein	31	72	6	78	0	NE	29	72	8	117	0	NE
lpg0380	-	hypothetical protein	21	47	8	105	0	NE	21	47	8	105	0	NE
lpg0381	-	hypothetical protein	15	30	4	79	0	NE	14	30	4	79	0	NE
lpg0382	osmY	osmotically inducible protein Y	11	20	2	8	0	NE	11	20	2	8	0	NE
lpg0383	-	hypothetical protein	12	27	7	73	0	NE	12	27	7	73	0	NE
lpg0384	uvrA	excinuclease ABC subunit A	70	137	6	128	0	NE	30	137	21	264	0.059	U
lpg0385	-	LemA protein	15	32	5	60	0	NE	15	32	5	60	0	NE
lpg0386	htpX	heat shock protein HtpX	32	69	5	31	0	NE	32	69	5	31	0	NE
lpg0387	-	ABC transporter permease	12	51	11	205	0.0001	NE	13	51	7	68	0	NE
lpg0388	-	ABC transporter ATP-binding protein	9	47	11	210	0.0001	NE	9	47	8	180	0	NE
lpg0389	-	hypothetical protein	2	4	2	13	-1	S	2	4	2	13	-1	S
lpg0390	vipA	VipA	20	51	8	158	0	NE	21	51	6	146	0	NE
lpg0391	-	SM20-like protein	9	24	7	105	0	NE	9	24	8	110	0.0001	NE
lpg0392	-	zinc metalloprotease	11	31	6	65	0	NE	12	31	6	65	0	NE
lpg0393	-	hypothetical protein	22	56	7	89	0	NE	21	56	7	89	0	NE
lpg0394	-	methylated DNA protein cysteine S-methyltransferase	6	16	5	78	0	NE	6	16	5	78	0	NE
lpg0395	rplS	50S ribosomal protein L19	1	20	18	222	0.9968	E	0	20	20	229	0.9998	E
lpg0396	trmD	tRNA (guanine-N(1)-)-methyltransferase	0	40	40	611	1	E	0	40	40	611	1	E
lpg0397	rimM	16S rRNA-processing protein RimM	0	28	28	400	1	E	0	28	28	400	0.9998	E
lpg0398	-	hypothetical protein	0	8	8	108	-1	S	0	8	8	108	-1	S
lpg0399	rpsP	30S ribosomal protein S16	0	14	14	203	0.9947	E	0	14	14	203	0.9941	E
lpg0400	ffh	signal recognition particle protein Ffh	0	49	49	1072	0.9148	U	0	49	49	1072	0.9329	U
lpg0401	-	hypothetical protein	17	37	5	44	0	NE	18	37	5	44	0	NE
lpg0402	legA9	ankyrin repeat-containing protein	43	90	7	103	0	NE	43	90	7	103	0	NE
lpg0403	legA7	ankyrin repeat-containing protein	36	78	9	113	0	NE	38	78	7	76	0	NE
lpg0404	-	amino acid antiporter	41	75	4	98	0	NE	41	75	4	98	0	NE
lpg0405	-	hypothetical protein	13	28	6	56	0	NE	13	28	6	56	0	NE
lpg0406	-	hypothetical protein	7	15	4	44	0	NE	7	15	4	44	0	NE
lpg0407	-	hypothetical protein	13	24	3	35	0	NE	13	24	3	35	0	NE
lpg0408	-	inner (transmembrane) protein	17	33	3	40	0	NE	17	33	3	40	0	NE
lpg0409	-	hypothetical protein	5	30	9	211	0.0001	NE	4	30	8	102	0	NE
lpg0410	-	hypothetical protein	6	35	9	98	0.0001	NE	1	35	25	296	0.9981	E	E
lpg0411	-	cytochrome c oxidase assembly protein	3	58	23	416	0.9892	E	1	58	41	461	1	E
lpg0412	-	protoheme IX farnesyltransferase	12	60	15	147	0.0001	NE	0	60	60	696	0.9999	E	E
lpg0413	-	SCO1/SenC family protein	4	36	18	271	0.5289	U	0	36	36	505	1	E
lpg0414	-	glutathione synthase, ribosomal protein S6 modification protein	21	52	6	77	0	NE	20	52	7	124	0	NE
lpg0415	-	hypothetical protein	3	11	6	83	0.0003	NE	1	11	9	163	0.7981	U
lpg0416	zwf	glucose-6-phosphate 1-dehydrogenase	35	81	7	64	0	NE	36	81	7	64	0	NE
lpg0417	pgl	6-phosphogluconolactonase	10	34	12	152	0.0001	NE	9	34	12	152	0.0001	NE
lpg0418	edd	phosphogluconate dehydratase	32	85	9	102	0	NE	32	85	8	188	0	NE
lpg0419	glk	glucokinase	24	55	6	92	0	NE	24	55	7	118	0	NE
lpg0420	eda	multifunctional: 2-keto-3-deoxygluconate 6-phosphate aldolase/4-hydroxy-2-oxoglutarate aldolase	13	32	7	104	0	NE	13	32	7	104	0	NE
lpg0421	ywtG	D-xylose (galactose, arabinose)-proton symporter	25	76	10	106	0.0001	NE	24	76	11	113	0.0001	NE
lpg0422	legY	glucoamylase	32	70	5	35	0	NE	32	70	5	35	0	NE
lpg0423	yozG	Cro family transcriptional regulator	6	13	4	48	-1	S	6	13	4	48	-1	S
lpg0424	-	hypothetical protein	11	27	6	100	0	NE	11	27	6	100	0	NE
lpg0425	hemH	ferrochelatase	0	55	55	773	1	E	0	55	55	773	1	E
lpg0426	cspD	cold shock protein CspD	6	11	1	2	0	NE	6	11	1	2	0	NE
lpg0427	-	diadenosine tetraphosphate (Ap4A) hydrolase	9	19	2	16	0	NE	9	19	2	16	0	NE
lpg0428	-	hypothetical protein	13	21	2	37	0	NE	13	21	2	37	0	NE
lpg0429	oprM	outer membrane efflux protein	33	84	6	69	0	NE	33	84	7	87	0	NE
lpg0430	-	multidrug resistance efflux pump PmrA	22	67	8	104	0	NE	22	67	8	104	0	NE
lpg0431	-	hypothetical protein	17	53	5	111	0	NE	17	53	5	111	0	NE
lpg0432	-	hypothetical protein	21	50	4	28	0	NE	21	50	4	28	0	NE
lpg0433	-	hypothetical protein	12	28	3	13	0	NE	12	28	3	13	0	NE
lpg0434	-	hypothetical protein	15	35	8	92	0	NE	15	35	8	92	0	NE
lpg0435	-	SAM-dependent methyltransferase	10	26	4	56	0	NE	9	26	7	141	0	NE
lpg0436	legA11	ankyrin repeat-containing protein	25	50	6	44	0	NE	25	50	6	44	0	NE
lpg0437	-	hypothetical protein	43	114	6	126	0	NE	43	114	6	126	0	NE
lpg0438	-	hypothetical protein	5	13	3	20	0	NE	5	13	3	20	0	NE
lpg0439	-	hypothetical protein	26	58	5	30	0	NE	25	58	5	30	0	NE
lpg0440	-	hypothetical protein	9	15	2	5	0	NE	9	15	2	5	0	NE
lpg0441	icmT	IcmT protein	5	13	5	72	0	NE	5	13	5	72	0.0001	NE
lpg0442	icmS	IcmS protein	7	16	7	147	0.0014	NE	7	16	7	147	0.0009	NE
lpg0443	icmR	IcmR	3	19	7	82	0	NE	2	19	7	82	0	NE
lpg0444	icmQ	IcmQ protein	10	37	12	130	0.0001	NE	10	37	12	130	0.0001	NE
lpg0445	icmP	IcmP protein	0	62	62	866	1	E	0	62	62	866	1	E
lpg0446	icmO	IcmO protein	6	139	124	1641	0.9994	E	5	139	124	1641	0.9991	E
lpg0447	lphA	protein LphA	19	44	6	89	0	NE	19	44	6	89	0	NE
lpg0448	icmM	IcmM (DotJ)	6	15	6	46	0	NE	7	15	4	28	0	NE
lpg0449	icmL	IcmL protein	21	41	3	19	0	NE	21	41	3	31	0	NE
lpg0450	icmK	IcmK protein	23	61	5	68	0	NE	24	61	5	68	0	NE
lpg0451	icmE	IcmE protein	32	129	19	448	0.6044	U	33	129	19	448	0.5906	U
lpg0452	icmG	IcmG protein	18	51	8	92	0	NE	18	51	8	92	0	NE
lpg0453	icmC	hypothetical protein	17	44	6	73	0	NE	17	44	6	73	0	NE
lpg0454	icmD	IcmD protein	5	21	9	89	0.0001	NE	5	21	9	89	0.0001	NE
lpg0455	icmJ	IcmJ protein	16	39	10	131	0.0001	NE	15	39	10	131	0.0001	NE
lpg0456	icmB	IcmB protein	76	166	7	64	0	NE	74	166	8	133	0	NE
lpg0457	tphA	TphA (ProP)	34	88	8	74	0	NE	35	88	8	74	0	NE
lpg0458	icmF	IcmF	58	164	18	192	0.0001	NE	60	164	20	213	0.0001	NE
lpg0459	icmH	IcmH (DotU)	23	61	11	102	0.0001	NE	24	61	11	102	0.0001	NE
lpg0460	purH	bifunctional phosphoribosylaminoimidazolecarboxamide formyltransferase/IMP cyclohydrolase	41	86	11	146	0.0001	NE	41	86	12	149	0.0001	NE
lpg0461	prmA	50S ribosomal protein L11 methyltransferase	14	38	6	75	0	NE	13	38	6	75	0	NE
lpg0462	accC	acetyl-CoA carboxylase biotin carboxylase subunit	0	58	58	1065	0.9999	E	0	58	58	1065	0.9997	E
lpg0463	-	acetyl-CoA carboxylase biotin carboxyl carrier protein	0	22	22	382	0.9984	E	0	22	22	382	0.9992	E
lpg0464	aroQ	3-dehydroquinate dehydratase	0	18	18	333	0.9976	E	0	18	18	333	0.9972	E
lpg0465	-	hypothetical protein	5	22	10	75	0.0004	NE	5	22	10	75	0.0001	NE
lpg0466	-	pyruvate carboxylase subunit B	48	96	5	28	0	NE	48	96	5	28	0	NE
lpg0467	-	zinc metalloprotease	40	91	8	162	0	NE	38	91	8	162	0	NE
lpg0468	-	lipase A	16	52	7	135	0	NE	17	52	7	135	0	NE
lpg0469	-	hypothetical protein	13	42	10	115	0.0001	NE	15	42	7	96	0	NE
lpg0470	-	fructose bisphosphate aldolase	0	54	54	784	1	E	0	54	54	784	1	E
lpg0471	poxF	phenol hydroxylase	0	42	42	584	1	E	0	42	42	584	1	E
lpg0472	-	IcmC protein	19	34	4	81	0	NE	19	34	4	81	0	NE
lpg0473	-	hypothetical protein	6	19	4	63	0	NE	6	19	4	63	0	NE
lpg0474	-	CDP-diacylglycerol--serine O-phosphatidyltransferase	0	46	46	587	0.9999	E	0	46	46	587	1	E
lpg0475	ptsH	sugar transport PTS system phosphocarrier HPr protein	6	10	1	2	0	NE	2	10	6	115	0.0012	NE
lpg0476	-	sigma-54 modulation protein	8	16	3	27	0	NE	7	16	3	27	0	NE
lpg0477	-	RNA polymerase factor sigma-54	37	78	8	113	0	NE	38	78	8	113	0	NE
lpg0478	rpmG	50S ribosomal protein L33	7	10	1	2	-1	S	6	10	2	5	-1	S
lpg0479	rpmB	50S ribosomal protein L28	0	12	12	161	0.9858	U	0	12	12	161	0.9849	U
lpg0480	-	hypothetical protein	4	14	6	49	-1	S	4	14	6	49	-1	S
lpg0481	trmB	tRNA (guanine-N(7)-)-methyltransferase	18	41	5	83	0	NE	18	41	5	83	0	NE
lpg0482	-	endo-1,4 beta-glucanase	20	58	9	124	0	NE	20	58	9	124	0	NE
lpg0483	legA12	ankyrin repeat-containing protein	29	62	13	276	0.0198	NE	28	62	13	276	0.0228	NE
lpg0484	hflK	protease subunit HflK	0	68	68	885	0.9999	E	0	68	68	885	1	E
lpg0485	hflC	membrane protease subunit HflC	0	52	52	725	1	E	0	52	52	725	1	E
lpg0486	purA	adenylosuccinate synthetase	0	75	75	1017	1	E	0	75	75	1017	0.9999	E
lpg0487	-	hypothetical protein	14	35	4	53	0	NE	15	35	4	53	0	NE
lpg0488	-	IS4 family transposase	18	27	3	32	0	NE	17	27	3	30	0	NE
lpg0489	-	hypothetical protein	12	17	3	30	0	NE	12	17	3	30	0	NE
lpg0490	-	arginine repressor ArgR	0	19	19	240	0.9995	E	0	19	19	240	0.9996	E
lpg0491	-	amino acid ABC transporter substrate-binding protein	10	34	8	128	0	NE	10	34	8	128	0	NE
lpg0492	yqiY	amino acid (glutamine) ABC transporter permease	14	43	8	99	0	NE	14	43	8	99	0	NE
lpg0493	-	amino acid (glutamine) ABC transporter ATP-binding protein	14	34	4	32	0	NE	12	34	6	65	0	NE
lpg0494	argG	argininosuccinate synthase	24	54	6	122	0	NE	24	54	6	122	0	NE
lpg0495	argH	argininosuccinate lyase	33	72	5	65	0	NE	33	72	5	65	0	NE
lpg0496	argF	ornithine carbamoyltransferase	24	55	5	74	0	NE	24	55	5	74	0	NE
lpg0497	-	adenosine deaminase	36	85	6	49	0	NE	35	85	6	49	0	NE
lpg0498	-	leucine-, isoleucine-, valine-, threonine-, and alanine-binding protein	31	72	10	91	0.0001	NE	31	72	10	91	0.0001	NE
lpg0499	-	carboxy-terminal protease	24	76	7	60	0	NE	18	76	9	158	0	NE
lpg0500	-	M24/M37 family peptidase	23	58	6	129	0	NE	19	58	12	224	0.0001	NE
lpg0501	pgm	2,3-bisphosphoglycerate-independent phosphoglycerate mutase	0	71	71	1218	0.9998	E	0	71	71	1218	0.9999	E
lpg0502	-	phosphatidylcholine hydrolyzing phospholipase	32	66	5	42	0	NE	33	66	5	42	0	NE
lpg0503	uppS	undecaprenyl pyrophosphate synthase	0	38	38	555	1	E	0	38	38	555	0.9999	E
lpg0504	cdsA	phosphatidate cytidylyltransferase	0	67	67	672	0.9786	U	0	67	67	672	0.9799	U
lpg0505	yaeL	membrane associated zinc metalloprotease	35	82	5	81	0	NE	32	82	7	101	0	NE
lpg0506	-	hypothetical protein	0	162	162	1869	0.4951	U	0	162	162	1869	0.4939	U
lpg0507	-	outer membrane protein OmpH	0	17	17	345	0.9938	E	0	17	17	345	0.9948	E
lpg0508	lpxD	UDP-3-O-(3-hydroxymyristoyl) glucosamine N-acyltransferase	23	56	6	75	0	NE	22	56	7	180	0	NE
lpg0509	-	hypothetical protein	8	19	4	27	0	NE	8	19	4	27	0	NE
lpg0510	fabZ	(3R)-hydroxymyristoyl-ACP dehydratase	0	25	25	349	0.9995	E	0	25	25	349	0.9997	E
lpg0511	lpxA	acyl-[acyl-carrier-protein]--UDP-N- acetylglucosamine O-acyltransferase	0	50	50	586	1	E	0	50	50	586	1	E
lpg0512	-	camphor resistance protein CrcB	4	30	7	74	0	NE	3	30	11	120	0.0001	NE
lpg0513	serS	seryl-tRNA synthetase	0	79	79	1018	0.9999	E	0	79	79	1018	0.9998	E
lpg0514	-	hypothetical protein	32	67	6	58	0	NE	33	67	5	44	0	NE
lpg0515	legD2	phytanoyl-CoA dioxygenase	25	51	6	69	0	NE	25	51	6	69	0	NE
lpg0516	-	hypothetical protein	14	36	8	62	0	NE	13	36	8	62	0	NE
lpg0517	ytbE	aldo/keto reductase	24	50	3	19	0	NE	24	50	3	19	0	NE
lpg0518	-	hypothetical protein	19	48	6	41	0	NE	20	48	6	41	0	NE
lpg0519	-	hypothetical protein	71	142	7	71	0	NE	70	142	7	71	0	NE
lpg0520	-	UbiE/COQ5 family methlytransferase	19	43	6	65	0	NE	19	43	6	65	0	NE
lpg0521	-	hypothetical protein	19	32	5	64	0	NE	19	32	5	64	0	NE
lpg0522	-	acetyltransferase	8	21	7	73	0	NE	8	21	7	73	0	NE
lpg0523	aacA4	aminoglycoside N (6')-acetyltransferase	13	32	5	94	0	NE	13	32	5	94	0	NE
lpg0525	-	virulence protein	22	47	4	40	0	NE	21	47	4	40	0	NE
lpg0526	-	hypothetical protein	13	33	10	111	0.0001	NE	12	33	10	111	0.0001	NE
lpg0527	-	hypothetical protein	34	73	9	104	0	NE	33	73	9	104	0	NE
lpg0528	sdhC	succinate dehydrogenase cytochrome b556 subunit C	0	28	28	296	1	E	0	28	28	296	1	E
lpg0529	sdhD	succinate dehydrogenase hydrophobic membrane anchor protein subunit D	0	24	24	270	0.9998	E	0	24	24	270	0.9999	E
lpg0530	sdhA	succinate dehydrogenase flavoprotein subunit A	0	80	80	1380	0.9999	E	0	80	80	1380	0.9998	E
lpg0531	sdhB	succinate dehydrogenase iron-sulfur subunit	0	41	41	573	1	E	0	41	41	573	1	E
lpg0532	sucA	2-oxoglutarate dehydrogenase subunit E1	0	137	137	2248	0.9995	E	0	137	137	2248	0.9996	E
lpg0533	sucB	dihydrolipoamide succinyltransferase	0	63	63	976	1	E	0	63	63	976	1	E
lpg0534	sucC	succinyl-CoA synthetase subunit beta	0	53	53	948	1	E	0	53	53	948	0.9999	E
lpg0535	sucD	succinyl CoA synthetase alpha chain	0	50	50	667	1	E	0	50	50	667	1	E
lpg0536	pdxH	pyridoxamine 5'-phosphate oxidase	0	34	34	477	1	E	0	34	34	477	1	E
lpg0537	-	transmission trait enhancer LetE	7	20	5	61	0	NE	1	20	17	243	0.8532	U
lpg0539	-	hypothetical protein	9	23	4	48	0	NE	9	23	4	48	0	NE
lpg0540	-	major facilitator family transporter	9	72	15	164	0.0001	NE	5	72	21	293	0.8187	U
lpg0541	-	hypothetical protein	30	74	12	170	0.0001	NE	29	74	12	170	0.0001	NE
lpg0542	fis	Fis family transcriptional regulator	0	17	17	219	0.999	E	1	17	10	133	0.0034	NE
lpg0543	prsA	ribose-phosphate pyrophosphokinase	0	56	56	733	1	E	0	56	56	733	1	E
lpg0544	-	hypothetical protein	0	14	14	118	-1	S	0	14	14	118	-1	S
lpg0546	-	hypothetical protein	0	10	10	105	-1	S	0	10	10	105	-1	S
lpg0547	-	molecular chaperone LolB	0	33	33	425	0.9999	E	0	33	33	425	1	E
lpg0548	coaD	phosphopantetheine adenylyltransferase	0	41	41	469	1	E	0	41	41	469	1	E
lpg0549	-	gamma-glutamyltranspeptidase	32	86	8	124	0	NE	32	86	8	124	0	NE
lpg0550	-	hypothetical protein	49	118	6	112	0	NE	49	118	6	112	0	NE
lpg0551	plsC	1-acyl-sn-glycerol-3-phosphate acyltransferase	0	42	42	608	1	E	0	42	42	608	1	E
lpg0552	sugE	suppressor of GroEL (SugE)	11	21	6	64	0	NE	11	21	6	64	0	NE
lpg0553	-	aminoglycoside phosphotransferase	10	28	6	76	0	NE	10	28	6	76	0	NE
lpg0554	dinP	DNA polymerase IV	30	56	5	110	0	NE	29	56	5	110	0	NE
lpg0556	-	hypothetical protein	18	34	4	65	0	NE	18	34	4	65	0	NE
lpg0557	mutM	formamidopyrimidine-DNA glycosylase	23	49	6	81	0	NE	23	49	6	81	0	NE
lpg0558	-	stearoyl-CoA-9-desaturase	0	54	54	914	1	E	0	54	54	914	1	E
lpg0559	-	hypothetical protein	7	22	11	103	0.0001	NE	7	22	11	103	0.0001	NE
lpg0560	phaB	acetyoacetyl CoA reductase	18	43	6	91	0	NE	18	43	6	91	0	NE
lpg0561	phaB	acetyoacetyl CoA reductase	12	47	8	103	0	NE	14	47	7	53	0	NE
lpg0562	-	hypothetical protein	10	22	5	110	0	NE	9	22	5	110	0	NE
lpg0563	-	hypothetical protein	3	16	7	129	0.0002	NE	3	16	7	129	0.0001	NE
lpg0564	-	hypothetical protein	27	74	14	159	0.0001	NE	23	74	14	159	0.0001	NE
lpg0565	-	spore maturation protein A	13	31	4	47	0	NE	12	31	4	47	0	NE
lpg0566	spmB	spore maturation protein B	12	31	6	76	0	NE	12	31	6	76	0	NE
lpg0567	-	M24/M37 family peptidase	0	90	90	1134	0.9997	E	0	90	90	1134	0.9998	E
lpg0568	tyrS	tyrosyl-tRNA synthetase	0	62	62	1004	1	E	0	62	62	1004	0.9999	E
lpg0572	-	hypothetical protein	4	12	2	37	0	NE	4	12	2	37	0	NE
lpg0573	-	hypothetical protein	4	14	5	61	0	NE	4	14	5	61	0	NE
lpg0574	-	hypothetical protein	4	10	3	30	0	NE	4	10	2	9	0	NE
lpg0577	yrdA	transferase	11	34	8	75	0	NE	10	34	15	172	0.0001	NE
lpg0578	gor	glutathione reductase	35	90	12	144	0.0001	NE	33	90	12	144	0.0001	NE
lpg0579	-	hypothetical protein	1	7	6	83	-1	S	2	7	3	64	-1	S
lpg0580	add	adenosine deaminase	23	53	4	22	0	NE	23	53	4	22	0	NE
lpg0581	-	hypothetical protein	1	10	9	122	-1	S	1	10	9	122	-1	S
lpg0582	-	hypothetical protein	14	39	6	33	0	NE	14	39	6	33	0	NE
lpg0583	-	phosphate transporter	0	74	74	979	0.9999	E	0	74	74	979	0.9999	E
lpg0584	-	phosphate transport regulator	0	38	38	500	1	E	0	38	38	500	1	E
lpg0585	-	hypothetical protein	25	43	5	97	0	NE	26	43	5	97	0	NE
lpg0586	-	transcriptional regulator	10	32	8	116	0	NE	10	32	10	126	0.0001	NE
lpg0587	yqgF	Holliday junction resolvase-like protein	0	29	29	339	1	E	0	29	29	339	1	E
lpg0588	pyrB	aspartate carbamoyltransferase	15	50	7	204	0	NE	15	50	7	204	0	NE
lpg0589	-	hypothetical protein	16	28	4	19	0	NE	16	28	4	19	0	NE
lpg0590	comM	competence related protein ComM	28	78	9	94	0	NE	28	78	9	94	0	NE
lpg0591	-	hypothetical protein	1	13	12	146	0.1562	U	1	13	12	146	0.154	U
lpg0592	glnK	nitrogen regulatory P-II transcription regulator	14	24	3	38	0	NE	13	24	3	38	0	NE
lpg0593	-	5-formyltetrahydrofolate cyclo-ligase	14	33	5	62	0	NE	13	33	5	62	0	NE
lpg0594	-	hypothetical protein	0	6	6	131	-1	S	1	6	5	91	-1	S
lpg0595	-	4-amino-4-deoxychorismate lyase	19	42	5	40	0	NE	20	42	5	40	0	NE
lpg0596	-	hypothetical protein	23	44	7	158	0	NE	22	44	7	158	0	NE
lpg0597	aas	hypothetical protein	84	145	8	92	0	NE	83	145	8	92	0	NE
lpg0598	-	hypothetical protein	10	16	3	84	0	NE	10	16	3	84	0	NE
lpg0599	-	poly-beta-hydroxybutyrate polymerase	54	108	5	73	0	NE	48	108	11	103	0.0001	NE
lpg0600	-	rrf2 family protein	0	27	27	322	0.9999	E	0	27	27	322	1	E
lpg0601	ycf24	cysteine desulfurase	0	69	69	1110	1	E	0	69	69	1110	1	E
lpg0602	-	ABC transporter ATP-binding protein	0	46	46	581	1	E	0	46	46	581	1	E
lpg0603	-	ABC transporter permease	0	70	70	1012	1	E	0	70	70	1012	1	E
lpg0604	-	aminotransferase	0	69	69	971	1	E	0	69	69	971	1	E
lpg0605	-	nitrogen fixation protein (Fe-S cluster formation) NifU	0	20	20	347	0.9988	E	0	20	20	347	0.9979	E
lpg0606	-	metal-sulfur cluster biosynthetic enzyme	4	12	3	28	0	NE	4	12	3	28	0	NE
lpg0607	-	lysyl tRNA synthetase	18	43	4	37	0	NE	11	43	10	144	0.0001	NE
lpg0608	-	SAM-dependent methyltransferase	18	37	3	61	0	NE	17	37	3	61	0	NE
lpg0609	alaS	alanyl-tRNA synthetase	26	41	3	22	0	NE	26	41	3	22	0	NE
lpg0610	-	major facilitator family transporter	28	69	5	91	0	NE	26	69	9	131	0	NE
lpg0611	-	metal ion transporter	34	81	6	70	0	NE	32	81	6	70	0	NE
lpg0612	-	alcohol dehydrogenase	25	52	9	130	0.0001	NE	25	52	9	130	0.0001	NE
lpg0613	-	hypothetical protein	13	26	3	25	0	NE	13	26	3	25	0	NE
lpg0614	-	hypothetical protein	5	19	6	117	0	NE	5	19	6	117	0	NE
lpg0615	-	polypeptide deformylase	19	43	3	33	0	NE	19	43	3	33	0	NE
lpg0616	-	7-cyano-7-deazaguanine reductase	31	72	7	93	0	NE	32	72	7	93	0	NE
lpg0617	-	major outer membrane protein	24	59	7	76	0	NE	24	59	7	76	0	NE
lpg0618	tag	3-methyladenine DNA glycosylase	11	28	10	138	0.0001	NE	11	28	10	138	0.0001	NE
lpg0619	-	glyoxylase	13	19	2	44	0	NE	13	19	2	44	0	NE
lpg0620	-	hypothetical protein	23	52	6	48	0	NE	23	52	6	48	0	NE
lpg0621	sidA	protein SidA	43	83	4	42	0	NE	44	83	4	42	0	NE
lpg0622	-	transmembrane protein	51	128	12	136	0.0001	NE	54	128	12	136	0.0001	NE
lpg0623	-	hypothetical protein	18	36	4	24	0	NE	18	36	4	24	0	NE
lpg0624	-	hypothetical protein	12	21	3	18	0	NE	12	21	3	18	0	NE
lpg0625	-	hypothetical protein	29	73	7	52	0	NE	28	73	7	52	0	NE
lpg0626	-	DNA uptake/competence protein ComA	46	126	10	132	0	NE	46	126	10	132	0	NE
lpg0627	pilE3	type IV pilin	11	24	4	69	0	NE	11	24	4	69	0	NE
lpg0628	-	type IV fimbrial biogenesis PilY1-like protein	83	182	11	155	0.0001	NE	85	182	10	146	0	NE
lpg0629	-	Tfp pilus assembly protein PilX	14	26	3	15	0	NE	14	26	3	15	0	NE
lpg0630	-	type IV fimbrial biogenesis PilW related protein, transmembrane)	21	47	5	62	0	NE	21	47	5	62	0	NE
lpg0631	-	type IV fimbrial biogenesis protein PilV	17	35	5	76	0	NE	17	35	5	76	0	NE
lpg0632	-	type IV pre-pilin	16	35	10	124	0.0001	NE	16	35	10	124	0.0001	NE
lpg0633	-	polysaccharide deacetylase	22	50	7	96	0	NE	21	50	7	96	0	NE
lpg0634	-	hypothetical protein	26	55	4	41	0	NE	26	55	4	41	0	NE
lpg0635	-	melitin resistance protein	31	73	7	97	0	NE	32	73	7	97	0	NE
lpg0636	tdk	thymidine kinase	17	43	6	89	0	NE	17	43	6	89	0	NE
lpg0637	-	major facilitator family transporter	1	64	37	587	1	E	3	64	21	327	0.9381	U
lpg0638	-	major facilitator family transporter	1	72	54	776	1	E	0	72	72	1016	1	E
lpg0639	deoB	phosphopentomutase	8	68	19	295	0.6961	U	1	68	48	638	1	E
lpg0640	hslV	ATP-dependent protease peptidase subunit	6	22	12	206	0.0004	NE	3	22	14	290	0.7459	U
lpg0641	hslU	ATP-dependent protease ATP-binding subunit HslU	18	59	9	86	0	NE	9	59	12	230	0.0003	NE
lpg0642	-	hypothetical protein	36	90	9	80	0	NE	36	90	9	80	0	NE
lpg0643	-	ribonuclease BN	31	65	7	104	0	NE	31	65	7	104	0	NE
lpg0644	-	hypothetical protein	102	137	4	74	0	NE	105	137	4	74	0	NE
lpg0645	-	hypothetical protein	46	107	8	140	0	NE	48	107	8	140	0	NE
lpg0646	wrbA	trp repressor binding protein	15	29	4	32	0	NE	11	29	5	50	0	NE
lpg0647	-	hypothetical protein	53	85	5	29	0	NE	52	85	5	29	0	NE
lpg0648	xth	exodeoxyribonuclease III	18	41	5	35	0	NE	18	41	5	35	0	NE
lpg0649	xthA1	hypothetical protein	25	41	3	45	0	NE	21	41	3	45	0	NE
lpg0650	rpmE	50S ribosomal protein L31	0	14	14	178	0.9934	E	0	14	14	178	0.9935	E
lpg0651	-	malate oxidoreductase	1	57	32	516	0.9997	E	1	57	50	830	1	E
lpg0652	-	major facilitator family transporter	0	84	84	1022	0.9997	E	0	84	84	1022	0.9995	E
lpg0653	-	major facilitator family transporter	0	76	76	1016	1	E	0	76	76	1016	1	E
lpg0654	dam	DNA adenine methylase	4	51	20	263	0.3729	U	3	51	24	311	0.9919	E
lpg0655	-	tryptophan/tyrosine permease	33	78	6	47	0	NE	33	78	6	47	0	NE
lpg0656	-	tryptophan/tyrosine permease	29	75	11	154	0.0001	NE	29	75	11	154	0.0001	NE
lpg0657	-	outer membrane protein, OmpA family protein	20	43	5	52	0	NE	19	43	5	52	0	NE
lpg0658	-	HlyD family secretion protein	18	40	3	78	0	NE	18	40	3	78	0	NE
lpg0659	-	ABC transporter ElsE	35	81	6	102	0	NE	35	81	6	102	0	NE
lpg0660	-	ABC transporter permease	23	52	7	95	0	NE	21	52	7	95	0	NE
lpg0661	-	ABC transporter permease	21	67	6	100	0	NE	21	67	6	100	0	NE
lpg0662	-	major facilitator superfamily multidrug-efflux transporter	28	72	5	80	0	NE	30	72	5	80	0	NE
lpg0663	-	soluble lytic murein transglycosylase	44	108	9	88	0	NE	44	108	7	52	0	NE
lpg0664	rpe	D-ribulose-5-phosphate-3-epimerase	0	30	30	524	0.9999	E	0	30	30	524	0.9997	E
lpg0665	-	transmembrane protein	13	28	5	52	0	NE	13	28	5	52	0	NE
lpg0666	-	hypothetical protein	25	50	4	86	0	NE	26	50	4	86	0	NE
lpg0667	-	hypothetical protein	20	56	6	86	0	NE	20	56	6	86	0	NE
lpg0668	-	hypothetical protein	4	9	2	50	0	NE	5	9	2	50	0	NE
lpg0669	-	hypothetical protein	4	9	2	50	0	NE	5	9	2	50	0	NE
lpg0670	-	hypothetical protein	35	63	5	53	0	NE	34	63	5	53	0	NE
lpg0671	ndh	NADH dehydrogenase transmembrane protein	52	123	14	121	0.0001	NE	51	123	14	121	0.0001	NE
lpg0672	-	acetoacetate decarboxylase	17	47	6	48	0	NE	16	47	6	48	0	NE
lpg0673	-	signal peptide protein	9	14	3	21	0	NE	9	14	3	21	0	NE
lpg0674	-	adenylate cyclase	36	74	5	73	0	NE	36	74	5	73	0	NE
lpg0675	-	hypothetical protein	16	42	7	107	0	NE	15	42	7	107	0	NE
lpg0676	-	hypothetical protein	28	64	8	84	0	NE	28	64	8	84	0	NE
lpg0677	-	hypothetical protein	5	16	3	67	0	NE	5	16	3	67	0	NE
lpg0678	-	arginine ABC transporter substrate-binding protein	9	45	13	111	0.0001	NE	9	45	13	111	0.0001	NE
lpg0679	-	adenylyl transferase	50	145	12	136	0.0001	NE	54	145	11	118	0.0001	NE
lpg0680	-	dipeptidyl aminopeptidase/acylaminoacyl peptidase	28	60	6	99	0	NE	28	60	6	99	0	NE
lpg0681	-	lipoprotein	22	41	8	85	0	NE	21	41	8	85	0	NE
lpg0682	-	ABC transporter ATP-binding protein	24	54	4	56	0	NE	25	54	4	56	0	NE
lpg0683	-	transmembrane protein, ABC-type multidrug transport system	40	73	5	64	0	NE	41	73	5	64	0	NE
lpg0684	-	hypothetical protein	54	86	5	29	0	NE	56	86	3	23	0	NE
lpg0685	rimO	ribosomal protein S12 methylthiotransferase	26	74	8	101	0	NE	27	74	8	101	0	NE
lpg0686	dsbD	hypothetical protein	13	81	17	348	0.5628	U	1	81	55	980	1	E
lpg0687	groES	co-chaperonin GroES	0	16	16	205	0.9976	E	0	16	16	205	0.9974	E
lpg0688	groEL	molecular chaperone GroEL	0	77	77	1256	1	E	0	77	77	1256	1	E
lpg0689	-	DNA binding stress protein	8	22	5	86	0	NE	8	22	5	86	0	NE
lpg0690	-	hypothetical protein	55	124	8	56	0	NE	55	124	8	56	0	NE
lpg0691	parE	DNA topoisomerase IV subunit B	0	81	81	1489	0.9945	E	0	81	81	1489	0.9946	E
lpg0692	dppF	ABC type dipeptide/oligopeptide/nickel transport, ATPase component	35	80	5	55	0	NE	35	80	5	55	0	NE
lpg0693	-	LigA, interaptin	74	225	11	223	0	NE	76	225	11	144	0	NE
lpg0694	proS	prolyl-tRNA synthetase	0	73	73	1319	0.9992	E	0	73	73	1319	0.9999	E
lpg0695	legA8	ankyrin repeat-containing protein	71	175	7	78	0	NE	70	175	7	78	0	NE
lpg0696	-	hypothetical protein	44	95	8	172	0	NE	41	95	9	179	0	NE
lpg0697	sul1	sulfate transporter	53	134	8	51	0	NE	51	134	8	51	0	NE
lpg0698	-	C32 tRNA thiolase	25	39	3	10	0	NE	25	39	3	10	0	NE
lpg0699	-	outer membrane protein TolC	24	60	9	185	0	NE	22	60	9	185	0	NE
lpg0700	pcm	protein-L-isoaspartate-O-methyltransferase	0	37	37	510	1	E	0	37	37	510	1	E
lpg0701	kbl	2-amino-3-ketobutyrate CoA ligase	32	63	6	56	0	NE	30	63	5	50	0	NE
lpg0702	tdh	L-threonine 3-dehydrogenase	19	51	6	54	0	NE	19	51	6	54	0	NE
lpg0703	-	ABC transporter ATP-binding protein	26	73	7	116	0	NE	24	73	6	102	0	NE
lpg0704	enhA	enhanced entry protein EnhA	0	30	30	470	1	E	0	30	30	470	1	E
lpg0705	-	transporter component	4	22	10	158	0.0001	NE	5	22	10	158	0.0001	NE
lpg0706	-	transporter component	12	37	12	140	0.0001	NE	13	37	6	47	0	NE
lpg0707	-	(outer) membrane protein	26	74	8	91	0	NE	27	74	6	60	0	NE
lpg0708	-	IcmL-like protein	9	38	12	330	0.3703	U	10	38	8	135	0	NE
lpg0709	-	formimidoylglutamase	18	47	7	74	0	NE	15	47	10	115	0.0001	NE
lpg0710	yueD	sepiapterin reductase	20	44	4	39	0	NE	18	44	6	66	0	NE
lpg0711	hutI	imidazolonepropionase	27	61	8	150	0	NE	29	61	7	140	0	NE
lpg0712	yjeA	endo-1,4-beta-xylanase-like	21	45	4	32	0	NE	21	45	4	32	0	NE
lpg0713	-	oligopeptide transporter	41	110	7	56	0	NE	41	110	7	56	0	NE
lpg0714	-	sensor histidine kinase	31	77	9	112	0	NE	33	77	9	112	0	NE
lpg0715	-	two component response regulator	18	37	5	59	0	NE	18	37	5	59	0	NE
lpg0716	-	hypothetical protein	30	72	7	72	0	NE	31	72	7	72	0	NE
lpg0717	-	hypothetical protein	8	23	4	24	0	NE	8	23	4	24	0	NE
lpg0718	-	proton/sodium-glutamate symport protein	31	75	6	78	0	NE	31	75	6	78	0	NE
lpg0719	valS	valyl-tRNA synthetase	0	147	147	2185	1	E	0	147	147	2185	1	E
lpg0720	-	multidrug resistance protein	59	163	7	89	0	NE	59	163	7	89	0	NE
lpg0721	-	RND efflux membrane fusion protein, acriflavin resistance protein E	27	61	7	65	0	NE	28	61	7	65	0	NE
lpg0722	-	hypothetical protein	19	36	6	85	0	NE	19	36	6	85	0	NE
lpg0723	-	hypothetical protein	12	24	6	58	0	NE	12	24	6	58	0	NE
lpg0724	-	hypothetical protein	0	16	16	236	0.9972	E	1	16	14	213	0.934	U
lpg0725	glyA	serine hydroxymethyltransferase	0	61	61	996	1	E	0	61	61	996	1	E
lpg0726	nrdR	transcriptional regulator NrdR	1	18	11	158	0.0001	NE	0	18	18	308	0.998	E	E	+
lpg0727	nusB	transcription termination factor NusB	0	24	24	275	0.9999	E	0	24	24	275	1	E
lpg0728	thiL	thiamine monophosphate kinase	13	40	9	92	0.0001	NE	13	40	9	92	0.0001	NE
lpg0729	pgpA	phosphatidylglycerophosphatase A	0	27	27	379	0.9997	E	0	27	27	379	1	E
lpg0730	-	transmembrane permease	21	70	8	83	0	NE	20	70	7	72	0	NE
lpg0731	-	hypothetical protein	28	49	4	34	0	NE	29	49	4	34	0	NE
lpg0732	-	hypothetical protein	26	48	4	39	0	NE	26	48	4	39	0	NE
lpg0733	-	hypothetical protein	35	78	6	71	0	NE	34	78	6	71	0	NE
lpg0734	-	glutamine dependent NAD+ synthetase	0	89	89	1268	1	E	0	89	89	1268	1	E
lpg0735	-	DNA helicase SNF2/RAD54 family protein	70	168	11	104	0.0001	NE	70	168	11	104	0.0001	NE
lpg0736	-	SNF2 family helicase	4	4	0	0	-1	S	4	4	0	0	-1	S
lpg0737	-	signal peptide protein	12	27	4	66	0	NE	12	27	4	66	0	NE
lpg0738	dnaB	replicative DNA helicase	0	69	69	1087	1	E	0	69	69	1087	1	E
lpg0739	-	hypothetical protein	14	40	7	132	0	NE	14	40	7	132	0	NE
lpg0740	omp	hypothetical protein	6	24	9	98	0.0001	NE	9	24	7	88	0	NE
lpg0741	-	hypothetical protein	17	35	6	68	0	NE	17	35	6	68	0	NE
lpg0742	-	hypothetical protein	30	80	9	80	0	NE	30	80	9	80	0	NE
lpg0743	-	hypothetical protein	5	11	6	137	0.0006	NE	5	11	6	137	0.0004	NE
lpg0744	-	diguanylate cyclase	28	74	8	102	0	NE	28	74	8	102	0	NE
lpg0745	-	lipoyl synthase	0	44	44	751	1	E	0	44	44	751	1	E
lpg0746	-	IraAB	37	98	8	65	0	NE	36	98	8	65	0	NE
lpg0747	-	small-molecule methyltransferase IraA	0	37	37	597	1	E	0	37	37	597	1	E
lpg0748	-	LPS biosynthesis protein, PseA-like	0	68	68	1094	1	E	0	68	68	1094	1	E
lpg0749	hisF	imidazole glycerol phosphate synthase subunit HisF	0	44	44	597	1	E	0	44	44	597	1	E
lpg0750	hisH	imidazole glycerol phosphate synthase subunit HisH	0	39	39	503	1	E	0	39	39	503	1	E
lpg0751	neuA	CMP-N-acetylneuraminic acid synthetase	0	42	42	531	1	E	0	42	42	531	1	E
lpg0752	neuB	N-acetylneuraminic acid synthase	0	64	64	853	1	E	0	64	64	853	1	E
lpg0753	-	N-acylglucosamine 2-epimerase	0	54	54	899	1	E	0	54	54	899	1	E
lpg0754	-	acetyltransferase	0	29	29	476	0.9998	E	0	29	29	476	0.9998	E
lpg0755	yvfE	pyridoxal phosphate-dependent enzyme apparently involved in regulation of cell wall biosynthesis	0	90	90	1189	1	E	0	90	90	1189	0.9999	E
lpg0756	-	dTDP-6-deoxy-D-glucose-3,5-epimerase RmlC	0	27	27	396	0.9999	E	0	27	27	396	0.9998	E
lpg0757	-	dTDP-6-deoxy-L-mannose dehydrogenase RmlD	0	55	55	707	1	E	0	55	55	707	1	E
lpg0758	rfbB	dTDP-glucose 4,6-dehydratase RmlB	0	71	71	866	0.9999	E	0	71	71	866	1	E
lpg0759	pgi	glucose-6-phosphate isomerase	35	105	7	49	0	NE	34	105	7	49	0	NE
lpg0760	rfbA	glucose-1-phosphate thymidylyltransferase	0	57	57	722	1	E	0	57	57	722	1	E
lpg0761	-	NAD dependent epimerase/dehydratase, UDP-glucose-4-epimerase	0	72	72	749	0.9768	U	0	72	72	749	0.9803	U
lpg0762	-	O-antigen initiating glycosyl transferase	0	70	70	792	0.9993	E	0	70	70	792	0.9996	E
lpg0763	-	hypothetical protein	6	19	6	99	0.0006	NE	6	19	6	99	0.0002	NE
lpg0764	-	hypothetical protein	13	45	9	84	0.0001	NE	13	45	9	84	0.0001	NE
lpg0765	-	hypothetical protein	46	132	9	201	0	NE	45	132	7	87	0	NE
lpg0766	-	hypothetical protein	28	74	9	73	0	NE	30	74	7	41	0	NE
lpg0767	-	hypothetical protein	21	65	7	96	0	NE	21	65	7	96	0	NE
lpg0768	-	spore coat polysaccharide biosynthesis protein E (NeuB)	29	68	7	89	0	NE	29	68	7	89	0	NE
lpg0769	-	hypothetical protein	20	51	5	27	0	NE	21	51	5	27	0	NE
lpg0770	-	hypothetical protein	38	117	9	93	0	NE	42	117	9	93	0	NE
lpg0771	-	hypothetical protein	0	120	120	1347	0.5051	U	0	120	120	1347	0.5033	U
lpg0772	rfbA	ABC transporter	0	61	61	673	0.9997	E	0	61	61	673	1	E
lpg0773	-	ABC transporter	0	90	90	1114	0.9996	E	0	90	90	1114	0.9998	E
lpg0774	-	hypothetical protein	0	90	90	906	0.507	U	0	90	90	906	0.5069	U
lpg0775	-	glycosyl transferase	16	40	5	49	0	NE	16	40	5	49	0	NE
lpg0776	-	transposase	4	11	3	32	-1	S	4	11	3	32	-1	S
lpg0777	-	acyltransferase	26	74	9	86	0	NE	27	74	9	86	0	NE
lpg0778	-	glycosyl transferase	19	60	11	151	0.0001	NE	21	60	11	151	0.0001	NE
lpg0779	-	glycosyltransferase	0	76	76	800	0.9613	U	0	76	76	800	0.9649	U
lpg0780	-	metallo-beta-lactamase	25	51	3	19	0	NE	24	51	3	19	0	NE
lpg0781	csrA-2	carbon storage regulator	0	17	17	181	0.9986	E	0	17	17	181	0.9979	E
lpg0782	-	acyltransferase	56	144	15	171	0.0001	NE	53	144	15	171	0.0001	NE
lpg0783	birA	biotin synthetase	0	67	67	744	0.9988	E	0	67	67	744	0.9996	E
lpg0784	-	phosphopantetheine-protein transferase	0	39	39	581	1	E	0	39	39	581	1	E
lpg0785	accA	acetyl-CoA carboxylase carboxyltransferase subunit alpha	0	40	40	761	1	E	0	40	40	761	0.9999	E
lpg0786	mesJ	cell cycle protein MesJ	0	55	55	1012	0.9999	E	0	55	55	1012	0.9999	E
lpg0787	-	hypothetical protein	18	31	2	20	0	NE	18	31	2	20	0	NE
lpg0788	-	hypothetical protein	35	82	10	84	0.0001	NE	36	82	6	41	0	NE
lpg0789	-	alginate O-acetyltransferase AlgI	36	106	9	87	0	NE	36	106	9	87	0	NE
lpg0790	sda-2	L-serine dehydratase	11	49	15	259	0.0164	NE	9	49	13	234	0.0007	NE
lpg0791	mip	macrophage infectivity potentiator (Mip)	15	32	6	74	0	NE	5	32	21	339	0.9891	E	E	+
lpg0792	ampG	beta lactamase induction signal transducer AmpG	30	85	7	61	0	NE	30	85	7	61	0	NE
lpg0793	-	IS1400 transposase, transposase ORFA	7	15	5	66	0	NE	6	15	6	84	0	NE
lpg0794	-	ISI400 transposase B	10	24	7	83	0	NE	10	24	7	83	0	NE
lpg0795	-	ISI400 transposase B	18	43	7	64	0	NE	18	43	7	64	0	NE
lpg0796	-	hypothetical protein	14	43	7	68	0	NE	14	43	7	68	0	NE
lpg0798	-	hypothetical protein	8	22	5	41	0	NE	8	22	5	41	0	NE
lpg0799	nadA	quinolinate synthetase	24	61	8	132	0	NE	23	61	8	132	0	NE
lpg0800	nadB1	L-aspartate oxidase	34	77	5	68	0	NE	33	77	5	68	0	NE
lpg0801	-	adenylosuccinate lyase	0	82	82	1086	0.9999	E	0	82	82	1086	1	E
lpg0802	-	sulfate transporter	37	79	7	185	0	NE	37	79	7	90	0	NE
lpg0803	-	acyl CoA dehydrogenase	42	87	10	266	0.001	NE	41	87	11	273	0.0045	NE
lpg0804	-	hypothetical protein	17	48	5	21	0	NE	17	48	5	21	0	NE
lpg0805	-	phosphoenolpyruvate synthase	40	116	6	66	0	NE	5	116	53	827	0.9999	E	E	+
lpg0806	-	Na+/H+ antiporter	0	93	93	1143	0.999	E	0	93	93	1143	0.9991	E
lpg0807	nadC	nicotinate-nucleotide pyrophosphorylase	12	46	10	100	0.0001	NE	4	46	18	285	0.6514	U
lpg0808	murG	undecaprenyldiphospho-muramoylpentapeptide beta-N- acetylglucosaminyltransferase	0	46	46	799	1	E	0	46	46	799	0.9999	E
lpg0809	dapE	hypothetical protein	35	69	5	108	0	NE	34	69	5	108	0	NE
lpg0810	-	hypothetical protein	7	21	9	111	0.0001	NE	6	21	9	111	0.0001	NE
lpg0811	mreB	rod shape-determining protein MreB	0	49	49	821	1	E	0	49	49	821	1	E
lpg0812	mreC	rod shape-determining protein MreC	0	46	46	698	1	E	0	46	46	698	1	E
lpg0813	mreD	rod shape determining protein MreD	0	33	33	366	1	E	0	33	33	366	1	E
lpg0814	-	pseudouridine synthase	23	42	4	55	0	NE	23	42	3	38	0	NE
lpg0815	-	hypothetical protein	22	45	5	33	0	NE	23	45	5	33	0	NE
lpg0816	icd	isocitrate dehydrogenase	0	64	64	988	1	E	0	64	64	988	1	E
lpg0817	clpS	ATP-dependent Clp protease adaptor protein ClpS	0	19	19	247	0.9995	E	0	19	19	247	0.9992	E
lpg0818	cl	ATP-binding protease component ClpA	0	116	116	1791	1	E	0	116	116	1791	1	E
lpg0819	-	ORF2 transposase	25	52	5	82	0	NE	25	52	5	82	0	NE
lpg0820	-	endonuclease	8	16	2	21	0	NE	8	16	2	21	0	NE
lpg0821	-	lipopolysaccharide biosynthesis glycosyltransferase	0	56	56	599	0.9999	E	0	56	56	599	0.9996	E
lpg0822	-	O-antigen biosynthesis protein	0	97	97	997	0.4993	U	0	97	97	997	0.5045	U
lpg0823	-	neurogenic locus notch protein-like protein	4	19	8	98	0.0001	NE	5	19	7	81	0	NE
lpg0824	-	rhomboid family protein	19	51	9	66	0.0001	NE	19	51	9	66	0.0001	NE
lpg0825	-	M24/M37 family peptidase	23	48	5	94	0	NE	23	48	5	94	0	NE
lpg0826	xseA	exodeoxyribonuclease VII large subunit	24	69	7	106	0	NE	26	69	7	106	0	NE
lpg0827	tolC	agglutination protein	36	96	8	97	0	NE	34	96	8	97	0	NE
lpg0828	-	hypothetical protein	15	37	6	99	0	NE	15	37	6	99	0	NE
lpg0829	-	two component histidine kinase	38	107	6	44	0	NE	37	107	6	44	0	NE
lpg0830	-	hypothetical protein	11	41	16	227	0.0039	NE	9	41	16	227	0.0032	NE
lpg0831	-	flavin containing monooxygenae	25	82	7	61	0	NE	24	82	9	77	0	NE
lpg0832	-	oxidoreductase dehydrogenase, short chain	21	63	9	122	0	NE	20	63	15	201	0.0003	NE
lpg0833	trpC	indole-3-glycerol phosphate synthase	17	44	8	113	0	NE	16	44	8	113	0	NE
lpg0834	trpD	anthranilate phosphoribosyltransferase	22	51	3	26	0	NE	22	51	3	26	0	NE
lpg0835	pabA	anthranilate synthase component II	12	26	6	123	0	NE	12	26	6	123	0	NE
lpg0836	-	ABC transporter ATP-binding protein	0	40	40	553	1	E	0	40	40	553	1	E
lpg0837	-	hypothetical protein	0	26	26	377	0.9999	E	0	26	26	377	0.9996	E
lpg0838	-	hypothetical protein	0	38	38	437	1	E	0	38	38	437	1	E
lpg0839	-	HAD superfamily hydrolase	0	29	29	439	0.9998	E	0	29	29	439	0.9999	E
lpg0840	-	polysialic acid capsule expression protein	0	54	54	752	1	E	0	54	54	752	1	E
lpg0841	-	ABC transporter ATP-binding protein	26	50	3	26	0	NE	25	50	4	19	0	NE
lpg0842	-	toluene tolerance protein Ttg2B	23	57	5	86	0	NE	23	57	5	86	0	NE
lpg0843	-	toluene tolerance protein Ttg2C	8	24	7	140	0	NE	7	24	8	97	0.0001	NE
lpg0844	-	signal peptide protein, toluene tolerance protein Ttg2D	9	37	8	67	0	NE	9	37	9	118	0.0001	NE
lpg0845	rsbV	hypothetical protein	1	18	13	127	0.1924	U	0	18	18	184	0.9989	E
lpg0846	yrbA	BolA like regulator protein	0	19	19	170	0.999	E	0	19	19	170	0.9987	E
lpg0847	murA	UDP-N-acetylglucosamine 1-carboxyvinyltransferase	0	64	64	997	1	E	0	64	64	997	1	E
lpg0848	-	hydrolase-oxidase	15	34	6	76	0	NE	15	34	6	76	0	NE
lpg0849	-	ABC transporter ATP-binding protein	9	32	5	61	0	NE	9	32	5	61	0	NE
lpg0850	-	ABC transporter permease	30	77	9	111	0	NE	31	77	8	96	0	NE
lpg0851	-	membrane fusion protein	15	43	6	101	0	NE	16	43	6	101	0	NE
lpg0852	-	hypothetical protein	18	41	6	73	0	NE	18	41	6	73	0	NE
lpg0853	fleQ	transcriptional regulator FleQ	29	83	8	69	0	NE	29	83	8	69	0	NE
lpg0854	-	hypothetical protein	6	12	2	22	0	NE	6	12	2	22	0	NE
lpg0855	-	protease	22	51	5	49	0	NE	23	51	5	49	0	NE
lpg0856	ccmA	cytochrome c biogenesis protein CcmA	3	35	20	257	0.5057	U	1	35	21	272	0.8718	U
lpg0857	ccmB	heme exporter protein CcmB	5	46	15	161	0.0002	NE	1	46	38	447	1	E	E
lpg0858	ccmC	heme exporter protein CcmC	2	44	28	329	0.9988	E	1	44	37	509	1	E
lpg0859	-	heme exporter protein CcmD	0	7	7	93	-1	S	0	7	7	93	-1	S
lpg0860	ccmE	cytochrome C biogenesis protein CcmE	4	21	11	185	0.0001	NE	1	21	19	304	0.996	E	E
lpg0861	ccmF	cytochrome C biogenesis protein CcmF	5	99	34	487	0.9997	E	2	99	46	676	1	E
lpg0862	dsbE	cytochrome C biogenesis protein	0	29	29	398	1	E	0	29	29	398	0.9999	E
lpg0863	-	cytochrome C biogenesis protein CcmH	1	27	14	195	0.0011	NE	1	27	14	195	0.001	NE
lpg0864	cycH	cytochrome c type biogenesis protein CcmH	6	39	12	178	0.0001	NE	2	39	35	503	1	E	E	+
lpg0865	-	cytochrome c type biogenesis protein CycH	7	14	4	71	0	NE	7	14	4	71	0	NE
lpg0866	-	3-methyladenine DNA glycosylase	20	34	3	12	0	NE	20	34	3	12	0	NE
lpg0867	recQ	ATP-dependent DNA helicase RecQ	50	104	5	42	0	NE	51	104	5	42	0	NE
lpg0868	-	acyl CoA dehydrogenase	20	58	6	102	0	NE	19	58	6	102	0	NE
lpg0869	-	3-hydroxyisobutyryl-CoA hydrolase	0	33	33	575	1	E	0	33	33	575	1	E
lpg0870	-	3-hydroxyisobutyryl-CoA hydrolase	0	51	51	815	1	E	0	51	51	815	1	E
lpg0871	-	hypothetical protein	24	51	6	81	0	NE	25	51	6	81	0	NE
lpg0872	prfC	peptide chain release factor 3	26	94	12	108	0.0001	NE	27	94	12	108	0.0001	NE
lpg0873	-	hypothetical protein	4	23	7	95	0	NE	4	23	7	95	0	NE
lpg0874	pntB	NAD(P) transhydrogenase subunit beta	34	75	7	122	0	NE	35	75	7	122	0	NE
lpg0875	pntAb2	NAD(P) transhydrogenase subunit beta	13	29	5	37	0	NE	13	29	5	37	0	NE
lpg0876	pntAa	pyridine nucleotide transhydrogenase subunit alpha	20	62	7	141	0	NE	22	62	7	141	0	NE
lpg0877	-	transporter	15	38	5	35	0	NE	16	38	5	35	0	NE
lpg0878	-	hypothetical protein	4	14	8	136	0.0168	NE	4	14	8	136	0.0194	NE
lpg0879	-	two component response regulator protein	40	85	5	61	0	NE	39	85	5	61	0	NE
lpg0880	-	hypothetical protein	12	31	6	45	0	NE	12	31	6	45	0	NE
lpg0882	-	hypothetical protein	7	15	2	23	0	NE	7	15	2	23	0	NE
lpg0883	-	hypothetical protein	11	18	3	63	0	NE	10	18	3	63	0	NE
lpg0884	-	hypothetical protein	8	20	7	87	0	NE	8	20	7	87	0	NE
lpg0885	-	glycosyl hydrolase	26	62	7	55	0	NE	26	62	7	55	0	NE
lpg0886	-	hypothetical protein	0	91	91	1004	0.8601	U	0	91	91	1004	0.8784	U
lpg0887	dapE	succinyl-diaminopimelate desuccinylase	0	58	58	889	1	E	0	58	58	889	0.9999	E
lpg0888	dapD	2,3,4,5-tetrahydropyridine-2,6-dicarboxylate N-succinyltransferase	0	51	51	651	1	E	0	51	51	651	1	E
lpg0889	-	acyltransferase	0	64	64	714	0.9993	E	0	64	64	714	0.9997	E
lpg0890	metC	cystathionine beta-lyase	14	55	14	190	0.0002	NE	14	55	14	190	0.0001	NE
lpg0891	-	sensory box protein	59	127	5	43	0	NE	58	127	6	69	0	NE
lpg0892	-	kynurenine 3-monooxygenase	37	84	7	61	0	NE	36	84	7	61	0	NE
lpg0893	-	hypothetical protein	26	47	8	125	0	NE	24	47	8	125	0	NE
lpg0894	-	cytokinin oxidase	36	72	5	66	0	NE	36	72	5	66	0	NE
lpg0895	-	hypothetical protein	13	35	6	63	0	NE	3	35	17	154	0.0001	NE
lpg0896	-	hypothetical protein	12	26	4	29	0	NE	12	26	4	29	0	NE
lpg0897	-	Na/Ca antiporter	31	81	11	101	0.0001	NE	30	81	11	101	0.0001	NE
lpg0898	-	hypothetical protein	12	35	7	73	0	NE	12	35	7	73	0	NE
lpg0899	-	A/G-specific adenine glycosylase	22	64	8	88	0	NE	20	64	9	149	0	NE
lpg0900	-	hypothetical protein	36	112	8	67	0	NE	36	112	8	67	0	NE
lpg0901	-	hypothetical protein	18	36	4	17	0	NE	19	36	4	17	0	NE
lpg0902	-	hypothetical protein	18	53	8	134	0	NE	18	53	8	134	0	NE
lpg0903	-	DegP protease	15	54	7	59	0	NE	15	54	7	59	0	NE
lpg0904	-	isochorismatase superfamily hydrolase	13	32	6	58	0	NE	13	32	10	112	0.0001	NE
lpg0905	-	3-oxoacyl-ACP reductase	14	33	5	93	0	NE	10	33	7	128	0	NE
lpg0906	-	flagellar biosynthesis/type III secretory pathway chaperone	14	30	4	29	0	NE	15	30	4	29	0	NE
lpg0907	-	negative regulator of flagellin synthesis	7	20	7	88	0	NE	7	20	7	88	0	NE
lpg0908	flgA	flagellar basal body P-ring biosynthesis protein FlgA	25	54	7	57	0	NE	25	54	7	57	0	NE
lpg0909	-	cytochrome c5	3	10	4	62	0	NE	4	10	2	6	0	NE
lpg0910	enhA	enhanced entry protein EnhA	10	31	13	208	0.0003	NE	9	31	13	208	0.0003	NE
lpg0911	-	pantothenate kinase	0	46	46	608	1	E	0	46	46	608	1	E
lpg0912	-	hypothetical protein	1	3	2	54	-1	S	1	3	2	54	-1	S
lpg0913	-	cell division protein MraZ	0	23	23	358	0.9993	E	0	23	23	358	0.9991	E
lpg0914	mraW	16S rRNA (cytosine(1402)-N(4))-methyltransferase	0	40	40	794	0.9999	E	0	40	40	794	0.9998	E
lpg0915	-	cell division transmembrane protein FtsL	0	16	16	209	0.9973	E	0	16	16	209	0.9979	E
lpg0916	pbpB	peptidoglycan synthetase FtsI	0	103	103	1322	0.9998	E	0	103	103	1322	0.9994	E
lpg0917	murE	UDP-N-acetylmuramyl-tripeptide synthetase MurE	0	81	81	1154	1	E	0	81	81	1154	1	E
lpg0918	-	erythronate-4-phosphate dehydrogenase	0	60	60	825	1	E	0	60	60	825	1	E
lpg0919	-	transmembrane protein	0	42	42	515	1	E	0	42	42	515	1	E
lpg0920	-	phosphatidylglycerophosphatase B	0	47	47	517	1	E	0	47	47	517	1	E
lpg0921	-	hypothetical protein	26	74	6	57	0	NE	27	74	6	57	0	NE
lpg0922	etfB	electron transfer flavoprotein subunit beta	0	37	37	572	1	E	0	37	37	572	1	E
lpg0923	etfA-2	electron transfer flavoprotein subunit alpha	0	54	54	743	1	E	0	54	54	743	1	E
lpg0924	ald	alanine dehydrogenase	10	61	15	257	0.0147	NE	9	61	15	257	0.0145	NE
lpg0925	ponA	penicillin binding protein 1A	0	135	135	1897	1	E	0	135	135	1897	1	E
lpg0926	-	hypothetical protein	17	52	9	113	0.0001	NE	17	52	9	113	0.0001	NE
lpg0927	pilM	type IV pilus assembly protein PilM	27	63	5	83	0	NE	26	63	5	83	0	NE
lpg0928	pilN	type IV pilus biogenesis protein PilN	17	34	5	45	0	NE	17	34	5	45	0	NE
lpg0929	pilO	type IV pilus biogenesis protein PilO	12	33	6	113	0	NE	13	33	6	113	0	NE
lpg0930	pilP	type IV pilus biogenesis protein PilP	9	32	7	78	0	NE	9	32	7	78	0	NE
lpg0931	pilQ	type IV pilus biogenesis protein PilQ	48	119	6	70	0	NE	50	119	6	70	0	NE
lpg0932	aroK	shikimate kinase I	0	22	22	416	0.9984	E	0	22	22	416	0.9979	E
lpg0933	aroB	3-dehydroquinate synthase	29	68	12	135	0.0001	NE	28	68	13	146	0.0001	NE
lpg0934	-	DamX-like protein	39	92	11	130	0.0001	NE	38	92	11	130	0.0001	NE
lpg0935	-	universal stress protein A (UspA)	7	23	6	85	0	NE	1	23	21	289	0.9992	E	E
lpg0936	ribF	riboflavin biosynthesis RibF	0	49	49	782	1	E	0	49	49	782	1	E
lpg0937	ileS	isoleucyl-tRNA synthetase	0	165	165	2211	0.9975	E	0	165	165	2211	0.9969	E
lpg0938	lspA	lipoprotein signal peptidase	0	25	25	283	1	E	0	25	25	283	1	E
lpg0939	eda	2-dehydro-3-deoxyphosphooctonate aldolase	9	38	14	152	0.0001	NE	9	38	14	152	0.0001	NE
lpg0940	-	LidA	37	105	6	100	0	NE	36	105	6	100	0	NE
lpg0941	-	hypothetical protein	72	175	7	119	0	NE	72	175	7	119	0	NE
lpg0942	era	GTP-binding protein Era	0	50	50	734	1	E	0	50	50	734	1	E
lpg0943	recO	DNA repair protein RecO	24	41	3	52	0	NE	22	41	3	52	0	NE
lpg0944	-	hypothetical protein	35	61	5	70	0	NE	35	61	5	70	0	NE
lpg0945	legL1	Gala protein type 1, 3 or 4	23	64	10	121	0.0001	NE	24	64	10	121	0.0001	NE
lpg0946	pdxJ	pyridoxine 5'-phosphate synthase	0	39	39	632	1	E	0	39	39	632	1	E
lpg0947	-	2-oxoglutarate ferredoxin oxidoreductase subunit alpha	29	88	6	58	0	NE	29	88	6	90	0	NE
lpg0948	korB	2-oxoglutarate ferredoxin oxidoreductase subunit beta	22	54	12	125	0.0001	NE	21	54	12	125	0.0001	NE
lpg0949	-	carrier/transport protein	6	51	16	192	0.0001	NE	6	51	20	218	0.0084	NE
lpg0950	-	nitrilase	22	48	5	44	0	NE	22	48	5	44	0	NE
lpg0951	tldD	TldD protein	35	69	6	90	0	NE	35	69	6	90	0	NE
lpg0952	ychK	phosphoesterase	16	44	6	88	0	NE	15	44	6	88	0	NE
lpg0953	-	AMP-binding protein	35	87	9	96	0	NE	32	87	9	96	0	NE
lpg0954	mfd	transcription repair coupling factor	70	167	9	155	0	NE	31	167	20	407	0.5825	U
lpg0955	-	hypothetical protein	30	59	5	53	0	NE	31	59	5	53	0	NE
lpg0956	-	hypothetical protein	30	64	7	59	0	NE	30	64	7	59	0	NE
lpg0957	-	hypothetical protein	21	43	4	29	0	NE	22	43	4	65	0	NE
lpg0958	lig	DNA ligase	0	98	98	1636	0.9999	E	0	98	98	1636	0.9999	E
lpg0959	hbpA	ABC transporter substrate-binding protein	60	141	5	62	0	NE	61	141	5	62	0	NE
lpg0960	-	peptide ABC transporter permease	28	66	9	108	0	NE	28	66	9	108	0	NE
lpg0961	-	peptide ABC transporter permease	36	88	6	108	0	NE	36	88	9	183	0	NE
lpg0962	dnaE	DNA polymerase III subunit alpha	0	154	154	2740	0.5006	U	0	154	154	2740	0.4996	U
lpg0963	-	hypothetical protein	34	71	7	120	0	NE	33	71	7	120	0	NE
lpg0964	-	phosphoribose diphosphate:decaprenyl-phosphate phosphoribosyltransferase	22	60	12	131	0.0001	NE	23	60	12	131	0.0001	NE
lpg0965	-	protein LphB	41	92	4	42	0	NE	39	92	7	95	0	NE
lpg0966	-	nucleoside-diphosphate sugar epimerases	0	79	79	1467	0.9902	E	0	79	79	1467	0.991	E
lpg0967	-	hypothetical protein	13	28	4	80	0	NE	13	28	4	80	0	NE
lpg0968	-	hypothetical protein	26	99	8	97	0	NE	26	99	8	97	0	NE
lpg0969	-	hypothetical protein	10	40	17	245	0.0357	NE	10	40	17	245	0.0313	NE
lpg0970	-	amino acid permease	32	88	9	145	0	NE	34	88	9	145	0	NE
lpg0971	-	ecto-ATP diphosphohydrolase II	21	53	9	142	0	NE	22	53	8	130	0	NE
lpg0973	-	hypothetical protein	19	58	6	47	0	NE	20	58	6	47	0	NE
lpg0974	-	hypothetical protein	26	76	10	179	0.0001	NE	27	76	10	179	0.0002	NE
lpg0975	-	transmembrane protein	25	57	9	88	0	NE	25	57	9	88	0	NE
lpg0976	-	antirestriction protein	12	25	3	57	0	NE	12	25	3	57	0	NE
lpg0977	-	ssDNA-binding protein	3	14	5	45	0	NE	2	14	10	144	0.0001	NE
lpg0978	-	hypothetical protein	6	9	2	12	0	NE	6	9	2	12	0	NE
lpg0979	aacA4	aminoglycoside N(6')acetyltransferase	15	34	5	32	0	NE	15	34	5	32	0	NE
lpg0980	-	integrase	24	51	4	48	0	NE	24	51	4	48	0	NE
lpg0981	-	hypothetical protein	16	49	8	140	0	NE	16	49	8	140	0	NE
lpg0982	-	hypothetical protein	26	60	6	69	0	NE	26	60	6	69	0	NE
lpg0983	-	conjugative coupling factor TraD	48	115	9	105	0	NE	49	115	9	105	0	NE
lpg0984	-	hypothetical protein	8	22	8	80	0.0001	NE	8	22	8	80	0.0001	NE
lpg0985	-	hypothetical protein	0	7	7	78	-1	S	1	7	6	62	-1	S
lpg0986	-	hypothetical protein	20	67	8	164	0	NE	20	67	8	164	0	NE
lpg0987	-	Tfp pilus assembly, pilus retraction ATPase PilT	21	69	9	143	0	NE	21	69	9	143	0	NE
lpg0988	-	hypothetical protein	15	39	11	185	0.0001	NE	15	39	11	185	0.0001	NE
lpg0989	-	Type IV secretory protein VirB4 components	47	127	9	182	0	NE	49	127	8	133	0	NE
lpg0990	-	hypothetical protein	5	13	4	62	0	NE	5	13	4	62	0	NE
lpg0991	-	exported membrane protein	17	46	9	191	0.0001	NE	18	46	9	191	0.0001	NE
lpg0992	-	hypothetical protein	16	39	8	191	0	NE	16	39	8	191	0	NE
lpg0993	-	hypothetical protein	9	40	12	177	0.0001	NE	9	40	12	177	0.0001	NE
lpg0994	-	hypothetical protein	2	13	11	196	0.071	U	2	13	11	196	0.0693	U
lpg0995	-	hypothetical protein	5	16	6	101	0	NE	5	16	6	101	0	NE
lpg0996	-	hypothetical protein	2	6	4	34	0	NE	2	6	4	34	0	NE
lpg0997	-	hypothetical protein	5	13	4	59	0	NE	5	13	4	59	0	NE
lpg0998	-	hypothetical protein	18	31	3	42	0	NE	18	31	3	42	0	NE
lpg0999	-	hypothetical protein	12	21	2	54	0	NE	11	21	2	54	0	NE
lpg1000	-	hypothetical protein	16	36	6	134	0	NE	16	36	6	134	0	NE
lpg1001	-	hypothetical protein	16	32	6	77	0	NE	17	32	6	77	0	NE
lpg1002	-	hypothetical protein	6	21	5	67	0	NE	7	21	5	67	0	NE
lpg1003	csrA-2	carbon storage regulator	4	9	3	33	-1	S	4	9	3	33	-1	S
lpg1004	-	hypothetical protein	5	13	4	62	0	NE	5	13	4	62	0	NE
lpg1005	lvrA	protein LvrA	12	35	7	101	0	NE	12	35	7	101	0	NE
lpg1006	-	cobalt/zinc/cadmium efflux RND transporter outer membrane protein	28	71	10	109	0.0001	NE	25	71	10	109	0.0001	NE
lpg1007	-	cation efflux system HelB	30	64	9	105	0	NE	26	64	9	105	0	NE
lpg1008	-	cobalt/zinc/cadmium efflux RND transporter permease HelA	66	169	12	151	0.0001	NE	62	169	14	169	0.0001	NE
lpg1009	cadA-1	cadmium translocating P-type ATPase CadA	43	112	12	148	0.0001	NE	45	112	12	148	0.0001	NE
lpg1010	-	cadmium efflux ATPase	45	115	8	65	0	NE	45	115	8	65	0	NE
lpg1011	-	hypothetical protein	11	24	3	14	0	NE	11	24	3	14	0	NE
lpg1012	-	hypothetical protein	1	12	8	101	-1	S	0	12	12	140	-1	S
lpg1013	-	hypothetical protein	9	20	6	41	0	NE	9	20	6	41	0	NE
lpg1014	-	dehydrogenase	4	10	5	84	-1	S	3	10	6	87	-1	S
lpg1015	yueD	hypothetical protein	11	28	8	115	0	NE	12	28	6	77	0	NE
lpg1016	-	hypothetical protein	15	43	12	155	0.0001	NE	16	43	12	155	0.0001	NE
lpg1017	mgtA	cation efflux transporter	34	108	11	266	0.0009	NE	36	108	9	65	0	NE
lpg1018	-	chemiosmotic efflux system B protein C	21	53	6	83	0	NE	20	53	6	83	0	NE
lpg1019	-	chemiosmotic efflux system B protein B	26	48	5	58	0	NE	26	48	5	58	0	NE
lpg1020	-	chemiosmotic efflux system B protein A	52	123	9	156	0	NE	53	123	9	156	0	NE
lpg1021	-	metallo-beta lactamase	26	55	5	93	0	NE	26	55	5	93	0	NE
lpg1022	deoA	thymidine phosphorylase	29	62	6	75	0	NE	29	62	6	75	0	NE
lpg1023	-	phosphoribosylpyrophosphate synthetase	17	39	5	38	0	NE	16	39	5	38	0	NE
lpg1024	-	copper efflux ATPase	27	78	12	180	0.0001	NE	27	78	12	180	0.0001	NE
lpg1025	yegE	sensory box/GGDEF family protein	10	44	11	177	0.0001	NE	11	44	11	177	0.0001	NE
lpg1026	-	outer membrane lipoprotein	5	16	7	123	0.0001	NE	5	16	7	123	0.0001	NE
lpg1027	-	chemiosmotic efflux system C protein C	24	55	5	53	0	NE	23	55	5	53	0	NE
lpg1028	-	chemiosmotic efflux system C protein B	18	39	4	68	0	NE	18	39	4	68	0	NE
lpg1029	-	chemiosmotic efflux system protein A-like protein	52	115	4	177	0	NE	52	115	5	118	0	NE
lpg1030	-	hypothetical protein	4	16	5	55	0	NE	4	16	5	55	0	NE
lpg1031	-	hypothetical protein	4	14	5	29	0	NE	4	14	5	29	0	NE
lpg1032	-	hypothetical protein	20	55	6	121	0	NE	20	55	6	121	0	NE
lpg1033	-	hypothetical protein	4	6	1	2	-1	S	4	6	1	2	-1	S
lpg1034	-	hypothetical protein	9	26	8	130	0.0001	NE	9	26	8	130	0.0001	NE
lpg1035	pcoA	copper efflux ATPase	45	138	7	70	0	NE	48	138	7	70	0	NE
lpg1036	-	outer membrane lipoprotein	14	37	9	94	0.0001	NE	13	37	9	94	0.0001	NE
lpg1037	-	hypothetical protein	4	11	2	7	-1	S	4	11	2	7	-1	S
lpg1038	-	VrrB	6	12	2	29	0	NE	6	12	2	29	0	NE
lpg1039	-	hypothetical protein	8	15	3	18	0	NE	8	15	3	18	0	NE
lpg1040	-	S-isoprenylcysteine methyltransferase	15	35	7	105	0	NE	15	35	7	105	0	NE
lpg1041	-	hypothetical protein	16	33	6	67	0	NE	16	33	6	67	0	NE
lpg1042	-	hypothetical protein	11	27	6	48	0	NE	12	27	4	25	0	NE
lpg1043	-	hypothetical protein	10	35	7	126	0	NE	10	35	7	126	0	NE
lpg1044	-	oxidoreductase, FAD-binding	26	73	9	161	0	NE	23	73	10	188	0.0001	NE
lpg1045	-	hypothetical protein	7	13	2	19	-1	S	6	13	3	36	-1	S
lpg1046	-	hypothetical protein	13	23	4	49	0	NE	13	23	4	49	0	NE
lpg1047	atpG	ATP synthase subunit gamma C-terminus	11	31	5	63	0	NE	11	31	5	63	0	NE
lpg1048	-	ATP synthase F0F1 subunit alpha	22	60	5	62	0	NE	22	60	5	62	0	NE
lpg1049	-	H(+) transporting ATP synthase subunit B	5	19	5	70	0	NE	5	19	5	70	0	NE
lpg1050	-	ATP synthase subunit C	4	9	4	42	-1	S	4	9	4	42	-1	S
lpg1051	atpA	ATP synthase F0F1 subunit A	21	39	5	82	0	NE	21	39	5	82	0	NE
lpg1052	-	ATP synthase	3	9	2	5	0	NE	2	9	4	50	0	NE
lpg1053	-	ATP synthase F0F1 subunit epsilon	8	15	3	42	0	NE	8	15	3	42	0	NE
lpg1054	atpD	ATP synthase F0F1 subunit beta	21	56	7	77	0	NE	20	56	7	77	0	NE
lpg1055	-	hypothetical protein	6	9	3	73	0	NE	6	9	3	73	0	NE
lpg1056	-	guanylate cyclase	10	29	4	46	0	NE	11	29	4	46	0	NE
lpg1057	-	sensory box/GGDEF family protein	28	69	7	73	0	NE	28	69	7	73	0	NE
lpg1058	phbC	polyhydroxyalkanoic synthase	28	73	7	142	0	NE	28	73	7	142	0	NE
lpg1059	phaB	acetoacetyl CoA reductase	19	40	4	83	0	NE	18	40	4	83	0	NE
lpg1060	-	cold shock domain-contain protein	3	14	7	69	0.0001	NE	3	14	7	69	0.0001	NE
lpg1061	-	hypothetical protein	6	23	6	43	0	NE	6	23	6	43	0	NE
lpg1062	-	hypothetical protein	21	44	5	78	0	NE	20	44	5	78	0	NE
lpg1063	proP6	proline/betaine transporter ProP6	0	104	104	1018	0.4967	U	0	104	104	1018	0.5015	U
lpg1064	-	polypeptide deformylase	0	28	28	385	0.9999	E	0	28	28	385	0.9998	E
lpg1065	-	hypothetical protein	16	37	6	32	0	NE	16	37	6	32	0	NE
lpg1066	-	hypothetical protein	0	30	30	424	1	E	0	30	30	424	0.9999	E
lpg1067	-	hypothetical protein	6	19	8	77	0.0002	NE	6	19	8	77	0.0002	NE
lpg1068	-	hypothetical protein	3	9	2	26	-1	S	3	9	2	26	-1	S
lpg1069	-	AbiD phage protein-like	30	80	21	174	0.0004	NE	31	80	16	133	0.0001	NE
lpg1070	int	integrase, phage related	37	81	7	74	0	NE	37	81	7	74	0	NE
lpg1071	-	transposase TnpA (Uma4)	10	13	1	2	0	NE	10	13	1	2	0	NE
lpg1072	-	transposase TnpA	39	54	6	56	0	NE	41	54	3	14	0	NE
lpg1073	-	hypothetical protein	39	86	5	47	0	NE	38	86	8	52	0	NE
lpg1074	-	hypothetical protein	37	66	6	48	0	NE	37	66	6	48	0	NE
lpg1075	-	hypothetical protein	10	22	6	91	0	NE	10	22	6	91	0	NE
lpg1076	-	hypothetical protein	9	16	3	13	0	NE	9	16	3	13	0	NE
lpg1077	-	hypothetical protein	29	76	8	157	0	NE	26	76	12	194	0.0001	NE
lpg1078	-	hypothetical protein	5	19	4	46	0	NE	5	19	4	46	0	NE
lpg1079	-	hypothetical protein	3	10	3	35	-1	S	3	10	3	35	-1	S
lpg1080	-	deoxyguanosinetriphosphate triphosphohydrolase-like protein	48	106	5	47	0	NE	50	106	5	47	0	NE
lpg1081	-	reverse transcriptase	34	83	5	43	0	NE	36	83	5	43	0	NE
lpg1082	-	hypothetical protein	6	23	6	56	0	NE	6	23	6	56	0	NE
lpg1083	-	hypothetical protein	13	48	12	152	0.0001	NE	14	48	12	152	0.0001	NE
lpg1084	-	hypothetical protein	27	69	8	106	0	NE	25	69	8	106	0	NE
lpg1085	-	phage related integrase	34	81	10	133	0.0001	NE	34	81	10	133	0.0001	NE
lpg1086	-	IS4 family transposase TnpA	51	77	3	44	0	NE	50	77	4	65	0	NE
lpg1087	-	virulence factor MviN	34	77	6	89	0	NE	36	77	6	89	0	NE
lpg1088	-	nucleotidyltransferase	45	115	10	72	0	NE	45	115	10	72	0	NE
lpg1089	-	methyltransferase	14	29	5	75	0	NE	14	29	5	75	0	NE
lpg1090	-	hypothetical protein	7	35	9	59	0.0001	NE	9	35	6	60	0	NE
lpg1091	-	hypothetical protein	18	35	4	44	0	NE	18	35	4	44	0	NE
lpg1092	-	beta-phosphoglucomutase	16	38	5	49	0	NE	16	38	5	49	0	NE
lpg1093	pacL	cation efflux transporter	45	133	11	125	0.0001	NE	45	133	11	125	0.0001	NE
lpg1094	-	chemiosmotic efflux system B protein C	24	54	6	88	0	NE	24	54	6	88	0	NE
lpg1095	-	chemiosmotic efflux system B protein B	19	55	5	37	0	NE	19	55	5	37	0	NE
lpg1096	-	chemiosmotic efflux system B protein A	69	157	8	137	0	NE	70	157	8	137	0	NE
lpg1097	phbC	polyhydroxyalkanoic synthase	29	88	14	205	0.0001	NE	29	88	14	205	0.0001	NE
lpg1098	-	hypothetical protein	5	13	4	21	-1	S	5	13	4	21	-1	S
lpg1099	-	hypothetical protein	13	37	11	149	0.0001	NE	12	37	11	149	0.0001	NE
lpg1100	-	proton transporter	13	43	7	115	0	NE	14	43	7	115	0	NE
lpg1101	-	hypothetical protein	18	76	16	149	0.0001	NE	18	76	16	149	0.0001	NE
lpg1102	-	hypothetical protein	18	43	7	59	0	NE	18	43	7	59	0	NE
lpg1103	-	hypothetical protein	26	79	9	74	0	NE	26	79	9	74	0	NE
lpg1104	-	hypothetical protein	16	51	8	122	0	NE	17	51	6	116	0	NE
lpg1105	-	methionine sulfoxide reductase B	12	32	4	50	0	NE	12	32	4	50	0	NE
lpg1106	-	hypothetical protein	23	65	6	106	0	NE	24	65	6	106	0	NE
lpg1107	-	transporter family protein	11	29	5	49	0	NE	11	29	5	49	0	NE
lpg1108	-	lipase	22	53	6	81	0	NE	23	53	6	81	0	NE
lpg1109	-	hypothetical protein	37	113	9	87	0	NE	37	113	9	87	0	NE
lpg1110	-	hypothetical protein	20	46	6	61	0	NE	20	46	6	61	0	NE
lpg1111	-	hypothetical protein	12	37	6	113	0	NE	12	37	6	113	0	NE
lpg1112	-	hypothetical protein	11	31	4	21	0	NE	11	31	4	21	0	NE
lpg1113	-	hypothetical protein	20	44	3	15	0	NE	20	44	3	40	0	NE
lpg1114	-	sensory box protein	41	138	12	197	0.0001	NE	39	138	12	197	0.0001	NE
lpg1115	kaiC2	circadian clock protein KaiC	38	91	6	49	0	NE	39	91	6	49	0	NE
lpg1116	-	hypothetical protein	52	129	6	71	0	NE	51	129	6	71	0	NE
lpg1117	paiA	hypothetical protein	6	24	7	134	0	NE	6	24	7	134	0	NE
lpg1118	-	serine-type D-Ala-D-Ala carboxypeptidase	27	82	15	125	0.0001	NE	26	82	15	125	0.0001	NE
lpg1119	-	major acid phosphatase	27	70	6	43	0	NE	27	70	6	43	0	NE
lpg1120	-	hypothetical protein	49	124	12	130	0.0001	NE	48	124	13	152	0.0001	NE
lpg1121	-	hypothetical protein	16	37	6	102	0	NE	15	37	6	102	0	NE
lpg1122	-	membrane bound lytic murein transglycosylase D	24	76	13	148	0.0001	NE	25	76	13	148	0.0001	NE
lpg1123	artJ	arginine ABC transporter substrate-binding protein	18	50	10	116	0.0001	NE	18	50	10	116	0.0001	NE
lpg1124	-	hypothetical protein	16	37	8	65	0	NE	16	37	8	65	0	NE
lpg1125	-	amino acid ABC transporter substrate-binding protein	19	53	6	36	0	NE	18	53	6	36	0	NE
lpg1126	-	calcium-transporting ATPase	64	194	10	82	0	NE	64	194	10	82	0	NE
lpg1127	-	acyl CoA synthetase, long chain fatty acid:CoA ligase	35	88	9	135	0	NE	33	88	9	135	0	NE
lpg1128	-	cytidine/deoxycytidylate deaminase	17	30	3	23	0	NE	16	30	3	23	0	NE
lpg1129	-	hypothetical protein	33	88	13	226	0.0001	NE	34	88	13	226	0.0001	NE
lpg1130	cyaA4	adenylate cyclase	27	85	10	163	0.0001	NE	28	85	10	163	0.0001	NE
lpg1131	cfa	cyclopropane-fatty-acyl-phospholipid synthase	23	64	11	154	0.0001	NE	20	64	11	154	0.0001	NE
lpg1132	-	hypothetical protein	19	28	3	62	0	NE	18	28	3	62	0	NE
lpg1133	-	hypothetical protein	8	16	5	16	-1	S	8	16	5	16	-1	S
lpg1134	-	nitropropane dioxygenase/trans-enoyl-CoA reductase	23	51	4	41	0	NE	23	51	4	41	0	NE
lpg1135	-	TetR family regulatory protein	11	27	5	118	0	NE	11	27	5	118	0	NE
lpg1136	-	hypothetical protein	26	57	5	48	0	NE	25	57	5	48	0	NE
lpg1137	-	hypothetical protein	20	49	7	131	0	NE	20	49	7	131	0	NE
lpg1138	-	spermidine/putrescine ABC transporter substrate-binding protein	25	58	7	82	0	NE	26	58	7	82	0	NE
lpg1139	potC	spermidine/putrescine ABC transporter permease	23	52	9	66	0.0001	NE	22	52	9	66	0.0001	NE
lpg1140	potB	spermidine/putrescine ABC transporter permease PotB	17	48	8	72	0	NE	18	48	8	72	0	NE
lpg1141	potA	putrescine/spermidine ABC transporter ATPase	15	47	8	127	0	NE	14	47	6	93	0	NE
lpg1142	-	hypothetical protein	9	22	5	31	0	NE	9	22	5	31	0	NE
lpg1143	-	short chain type dehydrogenase/reductase	19	40	4	83	0	NE	19	40	4	83	0	NE
lpg1144	-	hypothetical protein	11	19	5	37	0	NE	11	19	5	37	0	NE
lpg1145	-	hypothetical protein	51	139	9	128	0	NE	51	139	9	128	0	NE
lpg1146	-	thermostable carboxypeptidase 1	24	73	8	78	0	NE	23	73	16	201	0.0001	NE
lpg1147	-	hypothetical protein	12	30	7	73	0	NE	13	30	4	52	0	NE
lpg1148	-	ubiquitin-specific protease A	42	85	8	141	0	NE	41	85	4	97	0	NE
lpg1149	-	hypothetical protein	21	62	8	72	0	NE	21	62	8	72	0	NE
lpg1150	-	transcription regulator protein	19	50	4	55	0	NE	19	50	4	55	0	NE
lpg1151	-	hypothetical protein	35	102	10	110	0.0001	NE	35	102	10	110	0.0001	NE
lpg1152	-	hypothetical protein	18	52	7	83	0	NE	17	52	7	83	0	NE
lpg1153	-	amine oxidase	37	85	7	114	0	NE	37	85	7	114	0	NE
lpg1154	-	hypothetical protein	20	59	8	110	0	NE	22	59	7	88	0	NE
lpg1155	-	pyruvate decarboxylase	44	104	8	106	0	NE	44	104	8	106	0	NE
lpg1156	-	aminopeptidase	22	61	5	65	0	NE	22	61	5	65	0	NE
lpg1157	-	lipase B	21	56	8	76	0	NE	21	56	8	76	0	NE
lpg1158	-	hypothetical protein	21	56	6	36	0	NE	21	56	6	36	0	NE
lpg1159	-	permeases of drug/transporter	21	62	11	169	0.0001	NE	21	62	11	169	0.0001	NE
lpg1160	-	hypothetical protein	4	10	3	74	0.0001	NE	3	10	4	80	0	NE
lpg1161	-	phosphoribosyltransferase	15	39	5	52	0	NE	14	39	5	52	0	NE
lpg1162	-	OmpA-like transmembrane domain-containing protein	20	43	10	105	0.0001	NE	20	43	10	105	0.0001	NE
lpg1163	-	MFS transporter	41	91	7	61	0	NE	42	91	7	61	0	NE
lpg1164	argE	acetylornithine deacetylase	27	66	7	47	0	NE	28	66	7	47	0	NE
lpg1165	udk	uridine kinase	15	40	7	103	0	NE	16	40	7	103	0	NE
lpg1166	-	hypothetical protein	38	101	7	120	0	NE	38	101	7	120	0	NE
lpg1167	-	nucleotide-binding protein	13	28	6	110	0	NE	13	28	6	110	0	NE
lpg1168	-	sensory box protein	60	156	10	113	0	NE	61	156	10	113	0	NE
lpg1169	-	hypothetical protein	31	88	10	147	0.0001	NE	32	88	10	147	0.0001	NE
lpg1170	-	pyruvate formate lyase-activating enzyme PflA	30	63	5	70	0	NE	30	63	5	70	0	NE
lpg1171	-	hypothetical protein	3	24	13	150	0.0001	NE	3	24	13	150	0.0001	NE
lpg1172	-	hypothetical protein	36	86	8	118	0	NE	36	86	8	118	0	NE
lpg1173	pilS	sensor protein PilS	35	92	8	80	0	NE	35	92	8	80	0	NE
lpg1174	pilR	two component response regulator PilR	22	64	5	56	0	NE	24	64	6	121	0	NE
lpg1175	-	alpha/beta hydrolase	25	53	5	71	0	NE	24	53	5	71	0	NE
lpg1176	-	Zn-dependent protease	26	84	9	136	0	NE	24	84	9	136	0	NE
lpg1177	ribD	riboflavin biosynthesis protein RibD	0	55	55	858	1	E	0	55	55	858	1	E
lpg1178	ribE	riboflavin synthase subunit alpha	0	35	35	491	1	E	0	35	35	491	1	E
lpg1179	ribA	riboflavin biosynthesis protein RibA	0	51	51	949	0.9999	E	0	51	51	949	1	E
lpg1180	ribH	6,7-dimethyl-8-ribityllumazine synthase	0	29	29	360	1	E	0	29	29	360	1	E
lpg1181	pyrG	CTP synthetase	0	90	90	1278	1	E	0	90	90	1278	1	E
lpg1182	kdsA	2-dehydro-3-deoxyphosphooctonate aldolase	0	40	40	651	1	E	0	40	40	651	1	E
lpg1183	-	hypothetical protein	41	105	10	114	0.0001	NE	39	105	10	114	0.0001	NE
lpg1184	-	outer membrane protein RomA	47	128	5	35	0	NE	46	128	6	43	0	NE
lpg1186	-	competence lipoprotein ComL	0	49	49	607	1	E	0	49	49	607	1	E
lpg1187	rdgC	recombination associated protein	15	41	9	147	0.0001	NE	14	41	9	147	0.0001	NE
lpg1188	kup2	Kup system potassium uptake protein	41	128	11	75	0.0001	NE	21	128	17	136	0.0001	NE
lpg1189	-	hypothetical protein	17	56	8	167	0	NE	17	56	8	167	0	NE
lpg1190	-	hypothetical protein	32	65	6	158	0	NE	35	65	5	130	0	NE
lpg1191	-	glycosyl hydrolase	28	75	7	69	0	NE	29	75	7	69	0	NE
lpg1192	-	ThiJ/PfpI family protein	9	31	6	126	0	NE	10	31	5	100	0	NE
lpg1193	hisI	bifunctional phosphoribosyl-AMP cyclohydrolase/phosphoribosyl-ATP pyrophosphatase	14	38	7	83	0	NE	15	38	7	83	0	NE
lpg1194	-	imidazole glycerol phosphate synthase subunit HisF	22	44	4	42	0	NE	22	44	7	65	0	NE
lpg1195	hisA	phosphoribosylformimino-5-aminoimidazole carboxamide ribotide isomerase	13	33	11	148	0.0001	NE	13	33	11	148	0.0001	NE
lpg1196	hisH	imidazole glycerol phosphate synthase subunit HisH	14	29	4	44	0	NE	14	29	4	44	0	NE
lpg1197	-	imidazole glycerol-phosphate dehydratase/histidinol phosphatase	24	51	4	92	0	NE	25	51	4	92	0	NE
lpg1198	hisC	histidinol-phosphate aminotransferase	19	59	7	78	0	NE	19	59	7	78	0	NE
lpg1199	hisD	histidinol dehydrogenase	38	68	6	147	0.0001	NE	36	68	6	147	0	NE
lpg1200	hisG	ATP phosphoribosyltransferase	14	43	11	104	0.0001	NE	14	43	11	104	0.0001	NE
lpg1202	cydA-2	cytochrome D ubiquinol oxidase, subunit I	27	80	8	105	0	NE	25	80	8	105	0	NE
lpg1203	cydB	cytochrome D ubiquinol oxidase subunit II	21	75	16	214	0.0004	NE	23	75	16	214	0.0003	NE
lpg1204	pyrE	orotate phosphoribosyltransferase	8	30	6	109	0	NE	9	30	6	109	0	NE
lpg1205	-	cold shock domain-contain protein CspA	1	10	5	59	0	NE	3	10	5	59	0	NE
lpg1206	-	sigma 54 modulation protein YhbH	13	29	4	43	0	NE	13	29	4	43	0	NE
lpg1207	-	hypothetical protein	10	27	6	95	0	NE	11	27	6	95	0	NE
lpg1208	-	MarR family transcriptional regulator	10	22	6	85	0	NE	10	22	6	85	0	NE
lpg1209	-	hypothetical protein	10	43	8	89	0	NE	9	43	8	89	0	NE
lpg1210	-	acetyltransferase	14	33	8	127	0	NE	14	33	8	127	0	NE
lpg1211	-	amino acid transporter LysE	14	43	6	50	0	NE	14	43	6	50	0	NE
lpg1212	-	IAA acetyltransferase/MarR transcriptional regulatory protein	16	68	14	162	0.0001	NE	18	68	12	133	0.0001	NE
lpg1213	-	hypothetical protein	12	30	5	68	0	NE	11	30	5	68	0	NE
lpg1214	-	2-acylglycerophosphoethanolamine acyltransferase	31	90	13	177	0.0001	NE	33	90	13	177	0.0001	NE
lpg1215	hemF	coproporphyrinogen III oxidase	0	29	29	650	0.9997	E	0	29	29	650	0.9995	E
lpg1216	flgB	flagellar basal-body rod protein FlgB	12	25	7	73	0	NE	12	25	7	73	0	NE
lpg1217	flgC	flagellar basal body rod protein FlgC	9	23	3	35	0	NE	9	23	3	35	0	NE
lpg1218	flgD	flagellar basal body rod modification protein	10	30	8	122	0	NE	10	30	8	122	0	NE
lpg1219	flgE	flagellar hook protein FlgE	32	80	8	126	0	NE	32	80	8	126	0	NE
lpg1220	flgF	flagellar basal body rod protein FlgF	19	43	9	151	0.0001	NE	18	43	9	151	0.0001	NE
lpg1221	flgG	flagellar basal body rod protein FlgG	18	51	8	116	0	NE	17	51	8	116	0	NE
lpg1222	flgH	flagellar basal body L-ring protein	13	36	8	153	0	NE	15	36	6	75	0	NE
lpg1223	flgI	flagellar basal body P-ring biosynthesis protein FlgA	21	66	10	93	0.0001	NE	23	66	10	93	0.0001	NE
lpg1224	flgJ	flagellar rod assembly protein/muramidase FlgJ	20	50	5	71	0	NE	21	50	5	71	0	NE
lpg1225	flgK	flagellar hook-associated protein FlgK	43	128	10	92	0	NE	43	128	10	92	0	NE
lpg1226	flgL	flagellar hook-associated protein FlgL	24	75	9	119	0	NE	24	75	9	119	0	NE
lpg1227	-	hypothetical protein	33	95	6	53	0	NE	33	95	6	53	0	NE
lpg1228	-	hypothetical protein	0	72	72	835	0.9994	E	0	72	72	835	0.9995	E
lpg1229	-	site specific recombinase	0	81	81	973	0.9996	E	0	81	81	973	0.9999	E
lpg1230	-	hypothetical protein	0	29	29	507	0.9998	E	0	29	29	507	1	E
lpg1231	umuD	SOS response transcriptional regulator	0	21	21	392	0.9981	E	0	21	21	392	0.9979	E
lpg1232	umuC	UmuC	0	58	58	927	1	E	0	58	58	927	1	E
lpg1233	-	hypothetical protein	0	61	61	638	0.9983	E	0	61	61	638	0.9988	E
lpg1234	-	hypothetical protein	0	83	83	953	0.9958	E	0	83	83	953	0.9959	E
lpg1235	vsr	patch repair protein	0	25	25	329	0.9998	E	0	25	25	329	1	E
lpg1236	-	modification methylase (Eco47II, Sau96I)	0	62	62	988	1	E	0	62	62	988	0.9999	E
lpg1237	-	type II restriction enzyme (Eco47II, Sau96I)	0	47	47	583	0.9999	E	0	47	47	583	1	E
lpg1238	-	hypothetical protein	0	71	71	762	0.9933	E	0	71	71	762	0.9967	E
lpg1239	-	hypothetical protein	0	16	16	170	0.9971	E	0	16	16	170	0.9971	E
lpg1240	-	hypothetical protein	0	19	19	251	0.9998	E	0	19	19	251	0.9995	E
lpg1241	traA	conjugal transfer protein TraA	0	154	154	2118	0.9997	E	0	154	154	2118	0.9999	E
lpg1242	-	transposase, ISSod13	29	68	6	59	0	NE	27	68	6	59	0	NE
lpg1243	-	hypothetical protein	0	59	59	548	0.9816	U	0	59	59	548	0.9855	U
lpg1244	lvrE	protein LvrE	0	36	36	591	1	E	0	36	36	591	1	E
lpg1245	virD4	protein LvhD4	0	100	100	1649	0.9999	E	0	100	100	1649	0.9998	E
lpg1246	virB11	protein LvhB11	0	42	42	783	1	E	0	42	42	783	1	E
lpg1247	-	protein LvhB10	0	43	43	816	1	E	0	43	43	816	0.9999	E
lpg1248	virB9	protein LvhB9	0	32	32	599	1	E	0	32	32	599	1	E
lpg1249	virB8	protein LvhB8	0	28	28	524	0.9995	E	0	28	28	524	0.9998	E
lpg1250	virB6	protein LvhB6	0	40	40	815	1	E	0	40	40	815	0.9999	E
lpg1251	lvrD	protein LvrD	0	13	13	298	0.9924	E	0	13	13	298	0.9881	U
lpg1252	-	protein LvhB7	0	6	6	111	-1	S	0	6	6	111	-1	S
lpg1253	virB5	protein LvhB5	0	32	32	533	0.9998	E	0	32	32	533	1	E
lpg1254	virB4	protein LvhB4	0	87	87	1972	0.4973	U	0	87	87	1972	0.4983	U
lpg1255	-	protein LvhB3	0	11	11	177	0.9808	U	0	11	11	177	0.976	U
lpg1256	-	hypothetical protein	0	2	2	59	-1	S	0	2	2	59	-1	S
lpg1257	lvrC	protein LvrC	0	7	7	109	-1	S	0	7	7	109	-1	S
lpg1258	lvrB	protein LvrB	0	16	16	303	0.9975	E	0	16	16	303	0.9972	E
lpg1259	lvrA	protein LvrA	0	38	38	676	1	E	0	38	38	676	1	E
lpg1260	prpA	phage repressor	0	46	46	567	1	E	0	46	46	567	1	E
lpg1261	-	hypothetical protein	0	21	21	298	0.9997	E	0	21	21	298	0.9996	E
lpg1262	-	hypothetical protein	0	25	25	273	1	E	0	25	25	273	1	E
lpg1263	-	hypothetical protein	0	128	128	1009	0.505	U	0	128	128	1009	0.4925	U
lpg1264	-	proton/peptide symporter family protein	0	117	117	1187	0.5032	U	0	117	117	1187	0.5015	U
lpg1265	-	hypothetical protein	0	102	102	1053	0.5054	U	0	102	102	1053	0.494	U
lpg1266	-	methylase	0	65	65	623	0.9456	U	0	65	65	623	0.9606	U
lpg1267	-	hypothetical protein	0	54	54	504	0.9964	E	0	54	54	504	0.997	E
lpg1268	-	hypothetical protein	0	64	64	652	0.9951	E	0	64	64	652	0.995	E
lpg1269	-	hypothetical protein	0	135	135	1608	0.525	U	0	135	135	1608	0.5295	U
lpg1270	-	hypothetical protein	0	33	33	348	1	E	0	33	33	348	1	E
lpg1271	-	ISSod6 transposase, IS1301	0	40	40	600	1	E	0	40	40	600	1	E
lpg1273	-	hypothetical protein	29	70	6	76	0	NE	29	70	6	76	0	NE
lpg1274	-	hypothetical protein	7	25	6	60	0	NE	7	25	6	60	0	NE
lpg1275	-	TrkA family protein	7	14	3	74	0	NE	7	14	3	74	0	NE
lpg1276	-	electron transferring flavoprotein dehydrogenase	0	85	85	1288	1	E	0	85	85	1288	1	E
lpg1277	abcT3	ABC transporter ATP-binding protein	37	108	6	61	0	NE	37	108	6	61	0	NE
lpg1278	-	hypothetical protein	9	25	6	69	0	NE	9	25	6	69	0	NE
lpg1279	-	hypothetical protein	8	25	6	49	0	NE	8	25	6	49	0	NE
lpg1280	sfcA	malate dehydrogenase	0	94	94	1361	1	E	0	94	94	1361	1	E
lpg1281	-	hypothetical protein	0	15	15	288	0.9972	E	0	15	15	288	0.9954	E
lpg1282	surE	5'-nucleotidase SurE	0	52	52	596	0.9999	E	0	52	52	596	0.9999	E
lpg1283	-	lipoprotein NlpD	8	50	13	137	0.0001	NE	6	50	18	221	0.0038	NE
lpg1284	rpoS	stationary phase specific sigma factor RpoS	5	43	12	200	0.0002	NE	0	43	43	812	1	E	E
lpg1285	-	homogentisate 1,2-dioxygenase	33	79	10	153	0.0001	NE	33	79	10	153	0.0001	NE
lpg1286	-	hypothetical protein	1	42	37	542	1	E	1	42	37	542	1	E
lpg1287	ruvC	Holliday junction resolvase	0	31	31	404	0.9999	E	0	31	31	404	1	E
lpg1288	ruvA	Holliday junction DNA helicase RuvA	0	39	39	465	1	E	0	39	39	465	1	E
lpg1289	-	hypothetical protein	6	15	4	60	0	NE	6	15	4	60	0	NE
lpg1290	-	hypothetical protein	36	89	7	109	0	NE	35	89	7	109	0	NE
lpg1291	-	two component sensor kinase	0	88	88	1121	0.9998	E	0	88	88	1121	0.9998	E
lpg1292	-	DNA-binding response regulator	0	41	41	532	1	E	0	41	41	532	1	E
lpg1293	ispZ	intracellular septation protein A	0	43	43	411	0.9999	E	0	43	43	411	0.9999	E
lpg1294	-	membrane bound lytic murein transglycosylase D	34	96	7	68	0	NE	34	96	6	71	0	NE
lpg1295	-	hydroxyacylglutathione hydrolase GloB	25	48	7	69	0	NE	25	48	7	69	0	NE
lpg1296	-	protein involved in catabolism of external DNA	18	58	6	40	0	NE	20	58	6	40	0	NE
lpg1297	folD	bifunctional 5,10-methylene-tetrahydrofolate dehydrogenase/ 5,10-methylene-tetrahydrofolate cyclohydrolase	0	47	47	641	1	E	0	47	47	641	1	E
lpg1298	-	hypothetical protein	3	7	4	116	0.0682	U	2	7	4	116	0.0769	U
lpg1299	-	transmembrane Tfp pilus assembly protein FimV (twitching motility)	57	124	8	135	0	NE	58	124	8	135	0	NE
lpg1300	-	hypothetical protein	13	27	6	105	0	NE	13	27	6	105	0	NE
lpg1301	-	oxidoreductase	39	92	7	56	0	NE	41	92	7	56	0	NE
lpg1302	truA	tRNA pseudouridine synthase A	17	42	5	77	0	NE	15	42	6	105	0	NE
lpg1303	trpF	N-(5'-phosphoribosyl)anthranilate isomerase	4	34	15	234	0.0081	NE	4	34	18	310	0.9492	U
lpg1304	-	tryptophan synthase subunit beta	0	59	59	961	1	E	2	59	36	687	1	E
lpg1305	trpA	tryptophan synthase subunit alpha	0	42	42	647	1	E	0	42	42	647	1	E
lpg1306	glnS	glutaminyl-tRNA synthetase	0	95	95	1315	1	E	0	95	95	1315	1	E
lpg1307	cysS	cysteinyl-tRNA synthetase	0	66	66	1082	1	E	0	66	66	1082	1	E
lpg1308	-	sulfatase	64	140	6	65	0	NE	61	140	6	65	0	NE
lpg1309	-	hypothetical protein	11	20	4	71	0	NE	11	20	4	71	0	NE
lpg1310	-	hypothetical protein	8	17	4	37	0	NE	8	17	4	37	0	NE
lpg1311	-	hypothetical protein	6	15	4	37	0	NE	6	15	4	37	0	NE
lpg1312	legC1	coiled-coil-containing protein	89	247	14	158	0.0001	NE	91	247	14	158	0.0001	NE
lpg1313	-	transposase	5	12	3	16	-1	S	5	12	3	16	-1	S
lpg1314	-	hypothetical protein	6	14	3	50	0	NE	7	14	3	50	0	NE
lpg1315	-	transposase	11	33	6	84	0	NE	11	33	6	84	0	NE
lpg1316	-	hypothetical protein	18	70	10	116	0.0001	NE	18	70	11	118	0.0001	NE
lpg1317	-	hypothetical protein	18	57	13	170	0.0001	NE	19	57	13	170	0.0001	NE
lpg1318	-	hypothetical protein	59	136	9	90	0	NE	59	136	9	90	0	NE
lpg1319	-	type II protein secretion ATPase LspE	24	74	7	84	0	NE	10	74	23	410	0.9721	U
lpg1320	-	type II protein secretion LspD	32	137	18	188	0.0001	NE	12	137	18	188	0.0001	NE
lpg1321	-	oxidoreductase	28	66	6	98	0	NE	29	66	6	98	0	NE
lpg1322	cyaA	adenylate cyclase	67	144	11	125	0.0001	NE	70	144	11	125	0.0001	NE
lpg1323	-	drug resistance transporter Bcr/CflA	31	78	6	53	0	NE	31	78	6	53	0	NE
lpg1324	-	multidrug resistance efflux pump	30	77	6	62	0	NE	31	77	6	62	0	NE
lpg1325	frgA	siderophore biosynthetic enzyme FrgA	39	100	8	105	0	NE	38	100	8	105	0	NE
lpg1326	-	hypothetical protein	24	70	14	210	0.0002	NE	23	70	14	210	0.0002	NE
lpg1327	-	hypothetical protein	2	11	6	102	0.0001	NE	2	11	6	102	0	NE
lpg1328	legT	thaumatin domain-containing protein	48	122	6	65	0	NE	49	122	6	65	0	NE
lpg1329	-	hypothetical protein	18	60	9	183	0	NE	18	60	9	183	0	NE
lpg1331	htrA	protease Do	19	81	8	128	0	NE	22	81	8	128	0	NE
lpg1332	-	hypothetical protein	20	45	8	92	0	NE	20	45	8	92	0	NE
lpg1333	rluD	ribosomal large subunit pseudouridine synthase D, RluD	32	64	6	59	0	NE	31	64	6	59	0	NE
lpg1334	-	(dimethylallyl)adenosine tRNA methylthiotransferase	28	67	4	68	0	NE	26	67	6	62	0	NE
lpg1335	-	major facilitator transporter	30	71	7	90	0	NE	29	71	7	90	0	NE
lpg1336	enhA	enhanced entry protein EnhA	15	33	6	126	0	NE	14	33	7	141	0	NE
lpg1337	fliS	flagellar protein FliS	13	30	4	67	0	NE	14	30	4	67	0	NE
lpg1338	fliD	flagellar hook associated protein 2 FliD	43	94	6	56	0	NE	43	94	6	56	0	NE
lpg1339	-	hypothetical protein	10	21	3	20	0	NE	10	21	3	20	0	NE
lpg1340	fliC	flagellin	24	70	11	119	0.0001	NE	24	70	11	119	0.0001	NE
lpg1341	accD	acetyl-CoA carboxylase subunit beta	0	35	35	691	0.9999	E	0	35	35	691	1	E
lpg1342	folC	bifunctional folylpolyglutamate synthase/ dihydrofolate synthase	0	79	79	1017	1	E	0	79	79	1017	1	E
lpg1343	-	hypothetical protein	8	45	11	249	0.0027	NE	8	45	12	119	0.0001	NE
lpg1344	dedE	colicin V	11	35	5	37	0	NE	10	35	7	97	0	NE
lpg1345	-	nicotinate-nucleotide adenylyltransferase	0	50	50	488	0.9997	E	0	50	50	488	0.9997	E
lpg1346	holA	DNA polymerase III subunit delta	0	71	71	812	0.9992	E	0	71	71	812	0.9993	E
lpg1347	-	rare lipoprotein B	0	29	29	383	1	E	0	29	29	383	0.9998	E
lpg1348	leuS	leucyl-tRNA synthetase	0	122	122	1970	0.9998	E	0	122	122	1970	0.9999	E
lpg1349	cutE	apolipoprotein N-acyltransferase	41	99	10	110	0.0001	NE	36	99	7	142	0	NE
lpg1350	-	L-lysine dehydrogenase	20	63	9	115	0	NE	3	63	28	402	0.9982	E	E	+
lpg1351	-	piperidine-6-carboxylate dehydrogenase	4	78	53	731	0.9999	E	1	78	48	645	1	E
lpg1352	fadB	3-hydroxyacyl CoA dehydrogenase oxidoreductase/	28	142	20	309	0.6025	U	43	142	14	220	0.0002	NE
lpg1353	fadA	acetyl-CoA acetyltransferase	19	68	10	120	0.0001	NE	21	68	10	120	0.0001	NE
lpg1354	-	hypothetical protein	39	92	8	70	0	NE	38	92	8	70	0	NE
lpg1355	sidG	protein SidG	70	183	12	145	0.0001	NE	75	183	7	69	0	NE
lpg1356	-	hypothetical protein	38	68	4	38	0	NE	38	68	4	38	0	NE
lpg1357	-	hypothetical protein	66	153	8	53	0	NE	67	153	8	53	0	NE
lpg1358	xcpX	type II secretory pathway protein	25	62	9	130	0	NE	11	62	20	280	0.6333	U
lpg1359	xcpW	type II secretory pathway protein LspJ	17	36	7	154	0	NE	6	36	12	173	0.0001	NE
lpg1360	-	type II secretory pathway protein LspI	3	19	11	125	0.0001	NE	0	19	19	266	0.9993	E	E	+
lpg1361	xcpU	type II secretory pathway protein LspH	12	38	4	38	0	NE	12	38	5	37	0	NE
lpg1362	gspG	type II secretory pathway protein LspG	9	21	6	75	0	NE	5	21	9	109	0.0001	NE
lpg1363	gspF	type II secretory pathway protein LspF	18	59	7	153	0	NE	9	59	12	120	0.0001	NE
lpg1364	glnA	glutamine synthetase	0	79	79	1091	1	E	0	79	79	1091	1	E
lpg1365	-	hypothetical protein	9	25	6	62	0	NE	8	25	6	62	0	NE
lpg1366	-	hypothetical protein	17	52	7	72	0	NE	13	52	10	103	0.0001	NE
lpg1367	-	1-aminocyclopropane-1-carboxylate deaminase	11	53	14	235	0.0023	NE	13	53	14	235	0.0016	NE
lpg1368	-	hypothetical protein	39	96	8	70	0	NE	38	96	8	70	0	NE
lpg1369	htpG	heat shock protein 90	33	109	15	132	0.0001	NE	36	109	12	107	0.0001	NE
lpg1370	fis	hypothetical protein	1	19	17	214	0.9914	E	2	19	14	183	0.5184	U
lpg1371	lpxB	lipid-A-disaccharide synthase	0	70	70	905	1	E	0	70	70	905	1	E
lpg1372	-	oxidoreductase	0	52	52	750	1	E	0	52	52	750	1	E
lpg1373	rnhB	ribonuclease HII	16	37	4	47	0	NE	14	37	5	51	0	NE
lpg1374	rodA	rod shape determining protein RodA	0	62	62	894	1	E	0	62	62	894	1	E
lpg1375	pbpA	penicillin binding protein 2	0	110	110	1501	1	E	0	110	110	1501	0.9999	E
lpg1376	-	23S rRNA (pseudouridine(1915)-N(3))-methyltransferase RlmH	12	22	7	110	0	NE	12	22	7	110	0	NE
lpg1377	-	hypothetical protein	7	14	2	23	0	NE	7	14	2	23	0	NE
lpg1378	-	proton/peptide symporter, POT family protein	41	93	9	90	0	NE	39	93	9	90	0	NE
lpg1379	-	urocanate hydratase	35	72	7	134	0	NE	33	72	7	134	0	NE
lpg1380	-	histidine ammonia-lyase	29	74	11	134	0.0001	NE	28	74	11	134	0.0001	NE
lpg1381	-	aldehyde dehydrogenase	35	82	6	81	0	NE	35	82	6	81	0	NE
lpg1382	-	short chain dehydrogenase	19	43	7	84	0	NE	19	43	7	84	0	NE
lpg1383	rnhA	ribonuclease H	0	22	22	294	1	E	0	22	22	294	0.9997	E
lpg1384	dnaQ	DNA polymerase III subunit epsilon	0	48	48	584	1	E	0	48	48	584	1	E
lpg1385	-	hypothetical protein	4	21	9	98	0.0001	NE	4	21	9	98	0.0001	NE
lpg1386	-	enhanced entry protein EnhA	12	29	5	47	0	NE	12	29	5	47	0	NE
lpg1387	-	hypothetical protein	22	74	9	140	0	NE	22	74	9	140	0	NE
lpg1388	-	iron-sulfur cluster insertion protein ErpA	0	17	17	269	0.9984	E	0	17	17	269	0.9986	E
lpg1389	mnmA	tRNA-specific 2-thiouridylase MnmA	0	63	63	845	1	E	0	63	63	845	1	E
lpg1390	-	hypothetical protein	8	25	4	66	0	NE	6	25	7	115	0	NE
lpg1391	rpmF	50S ribosomal protein L32	0	8	8	119	-1	S	0	8	8	119	-1	S
lpg1392	plsX	glycerol-3-phosphate acyltransferase PlsX	0	49	49	780	1	E	0	49	49	780	1	E
lpg1393	fabH	3-oxoacyl-ACP synthase	0	60	60	753	0.9999	E	0	60	60	753	1	E
lpg1394	-	malonyl CoA-ACP transacylase	0	44	44	669	1	E	0	44	44	669	1	E
lpg1395	fabG	3-oxoacyl-ACP reductase	0	42	42	535	1	E	0	42	42	535	1	E
lpg1396	acpP	acyl carrier protein	0	9	9	164	0.9521	U	0	9	9	164	0.9493	U
lpg1397	fabF1	beta-ketoacyl-ACP synthase	0	68	68	986	1	E	0	68	68	986	1	E
lpg1398	-	ABC transporter substrate-binding protein	0	69	69	793	0.9997	E	0	69	69	793	0.9999	E
lpg1399	tmk	thymidylate kinase	0	40	40	495	1	E	0	40	40	495	1	E
lpg1400	holB	DNA polymerase III, delta prime subunit	0	54	54	707	1	E	0	54	54	707	1	E
lpg1401	pilZ	type 4 fimbrial biogenesis protein PilZ	7	22	7	72	0	NE	7	22	7	72	0	NE
lpg1402	-	deoxyribonuclease TatD	15	43	7	97	0	NE	15	43	7	97	0	NE
lpg1403	anmK	anhydro-N-acetylmuramic acid kinase	25	58	8	74	0	NE	25	58	8	74	0	NE
lpg1404	-	major facilitator family transporter	23	72	7	90	0	NE	24	72	7	90	0	NE
lpg1405	cmr	multidrug translocase MdfA, chloramphenicol resistance pump Cmr	36	88	5	47	0	NE	37	88	5	47	0	NE
lpg1406	-	glycosyltransferase	27	81	9	96	0	NE	31	81	9	96	0	NE
lpg1407	-	dolichol monophosphate mannose synthase	39	105	9	66	0	NE	44	105	8	53	0	NE
lpg1408	licA	choline kinase	27	55	4	65	0	NE	25	55	4	65	0	NE
lpg1409	-	hypothetical protein	16	38	5	50	0	NE	14	38	6	81	0	NE
lpg1410	-	hypothetical protein	11	34	6	20	0	NE	11	34	6	20	0	NE
lpg1411	adk	adenylate kinase	0	32	32	513	1	E	0	32	32	513	1	E
lpg1412	trxA3	thioredoxin	5	19	6	80	0	NE	4	19	7	109	0	NE
lpg1413	glpD	glycerol-3-phosphate dehydrogenase	39	102	5	64	0	NE	41	102	5	64	0	NE
lpg1414	-	glycerol kinase	37	89	8	96	0	NE	40	89	6	83	0	NE
lpg1415	gltA	citrate synthase	0	81	81	996	0.9997	E	2	81	74	914	0.9999	E
lpg1416	-	purine nucleoside phosphorylase II	24	53	5	86	0	NE	22	53	5	86	0	NE
lpg1417	gyrA	DNA gyrase subunit A	0	142	142	2072	1	E	0	142	142	2072	1	E
lpg1418	serC	phosphoserine aminotransferase	0	78	78	883	0.9965	E	0	78	78	883	0.9977	E
lpg1419	-	3-phosphoshikimate 1-carboxyvinyltransferase	5	74	26	393	0.9942	E	7	74	31	405	0.9996	E
lpg1420	cmk	cytidylate kinase	0	28	28	540	0.9999	E	0	28	28	540	1	E
lpg1421	rpsA	30S ribosomal protein S1	1	83	73	1178	1	E	0	83	83	1300	1	E
lpg1422	-	hypothetical protein	3	22	11	103	0.0003	NE	2	22	11	103	0.0001	NE
lpg1423	-	tetratricopeptide repeat protein	26	75	8	57	0	NE	25	75	8	72	0	NE
lpg1424	-	aminotransferase	0	66	66	838	0.9999	E	0	66	66	838	1	E
lpg1425	pyrF	orotidine 5'-phosphate decarboxylase	6	39	12	107	0.0001	NE	8	39	6	49	0	NE
lpg1426	-	hypothetical protein	62	176	10	145	0	NE	63	176	10	145	0	NE
lpg1427	-	short chain dehydrogenase	15	55	7	50	0	NE	18	55	7	50	0	NE
lpg1428	-	Tfp type 4 fimbrial pilin related signal peptide protein	10	35	8	80	0	NE	9	35	8	80	0	NE
lpg1429	-	hypothetical protein	0	34	34	404	1	E	0	34	34	404	1	E
lpg1430	ubiA	4-hydroxybenzoate octaprenyltransferase	0	64	64	649	0.9938	E	0	64	64	649	0.9937	E
lpg1431	-	hypothetical protein	7	24	6	59	0	NE	7	24	6	59	0	NE
lpg1432	-	FAD linked oxidase	34	92	9	186	0	NE	35	92	9	186	0	NE
lpg1433	deoC	2-deoxyribose-5-phosphate aldolase	20	41	8	147	0	NE	20	41	8	147	0	NE
lpg1434	xapA	purine nucleoside phosphorylase	0	50	50	663	1	E	2	50	19	234	0.0176	NE
lpg1435	cdd	cytidine deaminase	7	29	8	52	0	NE	8	29	9	83	0.0001	NE
lpg1436	-	hypothetical protein	18	49	8	97	0	NE	18	49	8	97	0	NE
lpg1437	cpxA	sensor histidine kinase CpxA	36	81	9	97	0	NE	34	81	9	97	0	NE
lpg1438	cpxR	transcriptional regulatory protein CpxR	14	39	6	100	0	NE	14	39	6	100	0	NE
lpg1439	-	Mg2+ and Co2+ transporter CorC	24	55	4	75	0	NE	22	55	5	66	0	NE
lpg1440	-	metal dependent hydrolase	0	23	23	341	0.9996	E	0	23	23	341	0.9999	E
lpg1441	-	phosphate starvation-inducible protein PhoH	4	55	40	435	1	E	4	55	40	435	1	E
lpg1442	-	metal dependent phosphoesterase	17	45	9	180	0.0001	NE	15	45	9	180	0.0001	NE
lpg1443	-	translation factor	5	42	14	151	0.0001	NE	5	42	11	122	0.0001	NE
lpg1444	trpS	tryptophanyl-tRNA synthetase	0	63	63	926	1	E	0	63	63	926	1	E
lpg1445	-	hypothetical protein	20	48	5	51	0	NE	19	48	8	124	0	NE
lpg1446	-	hypothetical protein	18	43	6	49	0	NE	18	43	6	49	0	NE
lpg1447	-	23S rRNA pseudouridylate synthase B	11	38	9	146	0.0001	NE	11	38	9	146	0.0001	NE
lpg1448	-	transcriptional regulator	21	63	12	126	0.0001	NE	20	63	12	126	0.0001	NE
lpg1449	-	hypothetical protein	73	164	9	105	0	NE	74	164	9	105	0	NE
lpg1450	-	iron/ascorbate oxidoreductase	24	57	5	73	0	NE	23	57	5	73	0	NE
lpg1451	-	hypothetical protein	9	20	3	24	0	NE	9	20	3	24	0	NE
lpg1452	-	lipase A	17	53	9	182	0	NE	17	53	9	182	0	NE
lpg1453	-	hypothetical protein	10	27	4	34	0	NE	10	27	4	34	0	NE
lpg1454	-	multidrug efflux protein	40	99	6	64	0	NE	40	99	6	64	0	NE
lpg1455	-	phospholipase C	26	76	8	89	0	NE	25	76	8	89	0	NE
lpg1456	rumA	23S rRNA (uracil(1939)-C(5))-methyltransferase RlmD	40	78	4	42	0	NE	40	78	4	42	0	NE
lpg1457	relA	GTP pyrophosphokinase	44	108	8	113	0	NE	43	108	9	126	0	NE
lpg1458	-	hypothetical protein	0	31	31	279	1	E	0	31	31	279	1	E
lpg1459	yfdZ	aminotransferase	24	67	7	95	0	NE	18	67	11	121	0.0001	NE
lpg1460	-	hypothetical protein	17	47	6	54	0	NE	12	47	9	117	0.0001	NE
lpg1461	recJ	ssDNA-binding protein	26	79	12	326	0.1002	U	25	79	12	326	0.1019	U
lpg1462	-	tRNA-dihydrouridine synthase A	19	61	6	78	0	NE	19	61	6	78	0	NE
lpg1463	secA	preprotein translocase subunit SecA	0	138	138	2145	1	E	0	138	138	2145	1	E
lpg1464	-	hypothetical protein	4	9	2	14	-1	S	4	9	2	14	-1	S
lpg1465	-	hypothetical protein	24	65	7	54	0	NE	24	65	7	54	0	NE
lpg1466	-	hypothetical protein	18	50	9	92	0.0001	NE	18	50	9	92	0.0001	NE
lpg1467	coaE	dephospho-CoA kinase	0	39	39	439	1	E	0	39	39	439	1	E
lpg1468	-	hypothetical protein	11	28	4	13	0	NE	10	28	5	15	0	NE
lpg1469	-	hypothetical protein	51	114	7	61	0	NE	50	114	7	61	0	NE
lpg1470	-	serine-type D-Ala-D-Ala carboxypeptidase	51	114	6	83	0	NE	51	114	6	83	0	NE
lpg1471	bioA	adenosylmethionine--8-amino-7-oxononanoate aminotransferase BioA	30	78	8	91	0	NE	31	78	8	91	0	NE
lpg1472	-	biotin synthase	23	57	5	82	0	NE	23	57	5	82	0	NE
lpg1473	bioF	8-amino-7-oxononanoate synthase	20	57	6	59	0	NE	21	57	5	35	0	NE
lpg1474	bioH	biotin biosynthesis protein BioH	20	45	4	42	0	NE	20	45	4	42	0	NE
lpg1475	bioD	dethiobiotin synthetase	14	36	4	25	0	NE	15	36	4	25	0	NE
lpg1476	-	hypothetical protein	0	15	15	221	0.9963	E	0	15	15	221	0.996	E
lpg1477	-	transmembrane protein	0	40	40	500	1	E	0	40	40	500	1	E
lpg1478	aspS	aspartyl-tRNA synthetase	0	111	111	1390	0.9971	E	0	111	111	1390	0.9964	E
lpg1479	-	hypothetical protein	67	211	15	178	0.0001	NE	68	211	15	178	0.0001	NE
lpg1480	mutH	DNA mismatch repair protein	14	38	6	36	0	NE	15	38	5	90	0	NE
lpg1481	-	hypothetical protein	27	76	7	130	0	NE	24	76	7	130	0	NE
lpg1482	-	hypothetical protein	17	51	5	68	0	NE	17	51	5	68	0	NE
lpg1483	legK1	serine/threonine-protein kinase	40	104	6	29	0	NE	42	104	6	69	0	NE
lpg1484	-	hypothetical protein	16	52	9	121	0.0001	NE	15	52	9	74	0.0001	NE
lpg1485	-	hypothetical protein	18	31	4	33	0	NE	17	31	4	33	0	NE
lpg1486	-	transcription regulator AsnC	11	29	6	102	0	NE	11	29	6	102	0	NE
lpg1487	-	acetyltransferase	6	29	9	139	0.0001	NE	6	29	9	139	0.0001	NE
lpg1488	legC5	coiled-coil-containing protein	61	122	6	101	0	NE	60	122	6	101	0	NE
lpg1489	-	hypothetical protein	36	63	4	26	0	NE	36	63	4	26	0	NE
lpg1490	cyaA	adenylate cyclase	23	74	14	168	0.0001	NE	23	74	14	168	0.0001	NE
lpg1491	-	hypothetical protein	29	80	9	62	0	NE	31	80	8	76	0	NE
lpg1492	-	spectinomycin phosphotransferase	12	49	15	212	0.0005	NE	12	49	15	212	0.0003	NE
lpg1493	-	hypothetical protein	8	19	4	24	0	NE	7	19	6	54	0.0001	NE
lpg1494	-	hypothetical protein	10	26	4	31	0	NE	10	26	6	46	0	NE
lpg1495	-	hypothetical protein	6	16	7	76	0.0001	NE	6	16	7	76	0.0001	NE
lpg1496	-	hypothetical protein	46	104	10	108	0.0001	NE	45	104	10	108	0.0001	NE
lpg1497	pepN	aminopeptidase	49	163	14	181	0.0001	NE	50	163	18	262	0.0111	NE
lpg1498	-	hypothetical protein	29	74	7	80	0	NE	27	74	7	80	0	NE
lpg1499	-	hypothetical protein	11	31	8	71	0	NE	11	31	8	71	0	NE
lpg1500	-	oxidoreductase, short chain dehydrogenase/reductase	10	42	13	152	0.0001	NE	11	42	13	152	0.0001	NE
lpg1501	-	N-acetyltransferase	14	37	7	63	0	NE	15	37	7	63	0	NE
lpg1502	lpdA	dihydrolipoamide dehydrogenase	0	77	77	1145	1	E	0	77	77	1145	1	E
lpg1503	aceF	dihydrolipoamide acetyltransferase	0	106	106	1298	0.9948	E	0	106	106	1298	0.9942	E
lpg1504	aceE	pyruvate dehydrogenase subunit E1	0	146	146	2126	1	E	0	146	146	2126	0.9999	E
lpg1505	-	hypothetical protein	6	22	8	103	0.0001	NE	2	22	9	106	0.0001	NE
lpg1506	-	inner membrane protein AmpE	15	52	11	146	0.0001	NE	12	52	11	146	0.0001	NE
lpg1507	-	sodium/hydrogen antiporter	35	71	6	126	0	NE	24	71	7	71	0	NE
lpg1508	-	rare lipoprotein A	26	46	6	55	0	NE	27	46	6	55	0	NE
lpg1509	-	D-alanyl-D-alanine carboxypeptidase	34	87	5	70	0	NE	32	87	6	75	0	NE
lpg1510	-	D-alanine-aminotransferase	10	57	12	113	0.0001	NE	8	57	14	119	0.0001	NE
lpg1511	lipB	lipoyltransferase	0	40	40	461	1	E	0	40	40	461	1	E
lpg1512	-	DedA/PAP2 domain-containing protein	35	149	12	117	0.0001	NE	43	149	12	117	0.0001	NE
lpg1513	-	type I secretion system LssZ	25	58	6	27	0	NE	18	58	10	85	0.0001	NE
lpg1514	-	lipoprotein	0	50	50	567	1	E	0	50	50	567	0.9999	E
lpg1515	-	toxin secretion ATP-binding protein	38	96	6	82	0	NE	38	96	6	82	0	NE
lpg1516	-	ABC transporter ATP-binding/permease fusion protein	10	39	8	69	0	NE	10	39	8	69	0	NE
lpg1517	-	HlyD family secretion protein	26	70	7	72	0	NE	25	70	7	72	0	NE
lpg1518	-	sensory box protein	64	190	14	126	0.0001	NE	64	190	14	126	0.0001	NE
lpg1519	-	hypoxanthine-guanine phosphoribosyltransferase	0	36	36	453	1	E	0	36	36	453	1	E
lpg1520	-	hypothetical protein	0	14	14	256	0.9952	E	0	14	14	256	0.9949	E
lpg1521	-	methyl-transferase	12	53	11	120	0.0001	NE	0	53	53	582	1	E	E
lpg1522	pilB	(type IV) pilus assembly protein PilB	40	105	5	58	0	NE	39	105	5	58	0	NE
lpg1523	pilC	(type IV) pilus assembly protein PilC	26	75	6	86	0	NE	27	75	6	86	0	NE
lpg1524	pilD	type 4 (IV) prepilin-like protein leader peptide processing enzyme PilD	15	69	17	169	0.0001	NE	5	69	22	189	0.0012	NE
lpg1525	-	CAAX amino terminal protease	26	90	7	44	0	NE	26	90	7	44	0	NE
lpg1526	-	hypothetical protein	12	34	4	61	0	NE	12	34	4	61	0	NE
lpg1527	-	hypothetical protein	18	39	5	41	0	NE	18	39	5	41	0	NE
lpg1528	-	hypothetical protein	3	49	23	313	0.9891	U	6	49	17	234	0.0069	NE
lpg1529	prpD	2-methylcitrate dehydratase	0	85	85	1155	1	E	1	85	77	1083	1	E
lpg1530	-	2-methylcitrate synthase	34	67	5	49	0	NE	34	67	5	49	0	NE
lpg1531	-	phenazine biosynthesis PhzF	15	43	10	191	0.0001	NE	14	43	10	191	0.0001	NE
lpg1532	-	peptidase	52	121	5	49	0	NE	54	121	4	40	0	NE
lpg1533	ydgR	POT family peptide transport protein	45	114	9	84	0	NE	44	114	9	84	0	NE
lpg1534	hemL	glutamate-1-semialdehyde aminotransferase	0	79	79	1030	0.9997	E	0	79	79	1030	1	E
lpg1535	-	rubredoxin (rubredoxin-type Fe(Cys)4 protein)	0	5	5	61	-1	S	0	5	5	61	-1	S
lpg1536	-	transmembrane protein	0	29	29	313	1	E	0	29	29	313	1	E
lpg1537	-	transporter	1	46	43	526	1	E	1	46	45	567	1	E
lpg1538	pcnB	poly(A) polymerase	0	79	79	1020	1	E	0	79	79	1020	1	E
lpg1539	-	2-amino-4-hydroxy-6- hydroxymethyldihydropteridine pyrophosphokinase	0	26	26	329	0.9998	E	0	26	26	329	0.9999	E
lpg1540	-	universal stress protein A	11	37	8	74	0	NE	12	37	7	59	0	NE
lpg1541	engA	GTP-binding protein EngA	0	81	81	1091	0.9999	E	0	81	81	1091	1	E
lpg1542	-	PQQ WD-40-like repeat-containing protein	0	70	70	895	0.9999	E	0	70	70	895	0.9999	E
lpg1543	-	transmembrane protein	3	49	34	362	1	E	1	49	45	493	0.9999	E
lpg1544	hisS	histidyl-tRNA synthetase	0	73	73	989	1	E	0	73	73	989	1	E
lpg1545	-	DNA-binding protein	0	31	31	444	1	E	0	31	31	444	0.9997	E
lpg1546	-	fimbrial biogenesis and twitching motility protein PilF	20	55	8	69	0	NE	19	55	8	69	0	NE
lpg1547	-	radical SAM protein	31	70	6	39	0	NE	31	70	6	39	0	NE
lpg1548	ndk	nucleoside diphosphate kinase	0	25	25	318	0.9999	E	0	25	25	318	0.9999	E
lpg1549	-	hypothetical protein	21	54	11	219	0.0004	NE	20	54	6	40	0	NE
lpg1550	-	tRNA-(ms(2)io(6)a)-hydrolase(tRNA hydroxylase)	21	37	3	40	0	NE	21	37	3	40	0	NE
lpg1551	-	hypothetical protein	14	37	7	101	0	NE	14	37	7	101	0	NE
lpg1552	-	UDP-2,3-diacylglucosamine hydrolase	0	42	42	569	1	E	0	42	42	569	0.9999	E
lpg1553	minC	septum site determining protein MinC	0	38	38	560	1	E	0	38	38	560	1	E
lpg1554	fadD-1	long chain fatty acid-CoA ligase	45	105	5	56	0	NE	45	105	5	56	0	NE
lpg1555	artJ	arginine ABC transporter substrate-binding protein	22	54	9	60	0	NE	22	54	9	60	0	NE
lpg1556	-	MutT/nudix family protein	13	29	6	72	0	NE	14	29	6	72	0	NE
lpg1557	-	para-aminobenzoate synthase, component I	23	75	12	161	0.0001	NE	23	75	12	161	0.0001	NE
lpg1558	-	pyruvate dehydrogenase E1 alpha subunit	0	59	59	870	1	E	0	59	59	870	1	E
lpg1559	-	pyruvate dehydrogenase E1 beta subunit	0	50	50	768	1	E	0	50	50	768	1	E
lpg1560	-	branched-chain alpha-keto acid dehydrogenase subunit E2	0	55	55	858	1	E	0	55	55	858	1	E
lpg1561	-	potassium efflux system KefA	48	167	12	135	0.0001	NE	38	167	16	226	0.0004	NE
lpg1562	merA1	mercuric reductase	37	107	9	143	0	NE	37	107	9	143	0	NE
lpg1563	-	hypothetical protein	21	57	12	137	0.0001	NE	20	57	12	137	0.0001	NE
lpg1564	-	hypothetical protein	12	36	10	168	0.0001	NE	13	36	10	168	0.0001	NE
lpg1565	thi3	thiamine biosynthesis protein NMT-1	18	51	6	53	0	NE	18	51	6	53	0	NE
lpg1566	-	thiamine biosynthesis oxidoreductase ThiO	26	63	5	76	0	NE	26	63	5	76	0	NE
lpg1567	thiG	thiazole synthase	12	41	7	85	0	NE	12	41	7	85	0	NE
lpg1568	thiDE	phosphomethylpyrimidine kinase ThiD/thiamin-phosphate pyrophosphorylase fused protein ThiE	35	90	8	62	0	NE	35	90	7	52	0	NE
lpg1569	-	sulfurylase ThiF	27	78	10	112	0.0001	NE	25	78	10	112	0.0001	NE
lpg1570	-	3'-nucleotidase/nuclease	9	46	9	149	0.0001	NE	9	46	9	149	0.0001	NE
lpg1571	tolB	TolB colicin import protein	0	59	59	986	1	E	0	59	59	986	1	E
lpg1572	tolA	TolA colicin import membrane protein	0	31	31	794	0.9624	U	0	31	31	794	0.9734	U
lpg1573	tolR	biopolymer transport protein TolR	0	27	27	338	1	E	0	27	27	338	0.9997	E
lpg1574	tolQ	biopolymer transport protein TolQ	0	41	41	542	1	E	0	41	41	542	1	E
lpg1575	-	esterase	0	30	30	318	1	E	0	30	30	318	1	E
lpg1576	ruvB	Holliday junction DNA helicase RuvB	0	58	58	801	1	E	0	58	58	801	1	E
lpg1577	rpoE	RNA polymerase sigma E factor RpoE	19	41	5	26	0	NE	19	41	5	26	0	NE
lpg1578	-	hypothetical protein	15	37	4	35	0	NE	15	37	4	35	0	NE
lpg1579	-	glycine cleavage T protein	0	79	79	823	0.8762	U	0	79	79	823	0.8978	U
lpg1580	-	cytochrome b-561 transmembrane protein	10	29	4	47	0	NE	10	29	4	47	0	NE
lpg1581	-	NAD-glutamate dehydrogenase	1	299	298	3880	0.5024	U	1	299	298	3880	0.4972	U
lpg1582	-	hypothetical protein	0	25	25	314	0.9996	E	0	25	25	314	1	E
lpg1583	-	succinate semialdehyde dehydrogenase	18	80	9	113	0	NE	19	80	14	152	0.0001	NE
lpg1584	-	(CDP-alcohol) phosphatidyltransferase	20	63	8	91	0	NE	5	63	21	222	0.0119	NE
lpg1585	-	hypothetical protein	0	28	28	319	1	E	0	28	28	319	1	E
lpg1586	-	hypothetical protein	12	34	8	66	0	NE	11	34	8	66	0	NE
lpg1587	-	hypothetical protein	11	38	12	119	0.0001	NE	9	38	14	132	0.0002	NE
lpg1588	legC6	hypothetical protein	32	120	8	142	0	NE	32	120	10	152	0	NE
lpg1589	rplI	50S ribosomal protein L9	8	33	19	200	0.0053	NE	7	33	19	200	0.0053	NE
lpg1590	-	hypothetical protein	21	60	7	56	0	NE	17	60	9	92	0	NE
lpg1591	rpsR	30S ribosomal protein S18	0	19	19	163	0.9992	E	0	19	19	163	0.9994	E
lpg1592	rpsF	30S ribosomal protein S6	0	26	26	254	0.9999	E	0	26	26	254	0.9999	E
lpg1593	-	carbon storage regulator CsrA	4	9	4	40	-1	S	4	9	4	40	-1	S
lpg1594	-	hypothetical protein	34	76	6	61	0	NE	34	76	6	61	0	NE
lpg1595	-	hypothetical protein	14	46	6	53	0	NE	14	46	6	53	0	NE
lpg1596	yfcX	enoyl CoA hydratase	39	105	8	86	0	NE	39	105	8	86	0	NE
lpg1597	-	acetyl-CoA acetyltransferase	32	62	4	38	0	NE	33	62	4	38	0	NE
lpg1598	-	hypothetical protein	22	66	11	119	0.0001	NE	22	66	10	110	0.0001	NE
lpg1599	-	hypothetical protein	0	6	6	95	-1	S	0	6	6	95	-1	S
lpg1602	legL2	hypothetical protein	25	66	5	53	0	NE	24	66	5	53	0	NE
lpg1603	-	phospholipase	30	81	6	56	0	NE	31	81	6	56	0	NE
lpg1604	-	hypothetical protein	17	46	6	71	0	NE	17	46	6	71	0	NE
lpg1605	-	hypothetical protein	11	36	8	95	0	NE	13	36	8	95	0	NE
lpg1606	-	hypothetical protein	19	36	3	53	0	NE	16	36	5	92	0	NE
lpg1607	capP	phosphoenolpyruvate carboxylase	46	128	11	274	0.003	NE	47	128	11	274	0.0021	NE
lpg1608	-	MutT/nudix family protein	8	24	4	27	0	NE	9	24	4	27	0	NE
lpg1609	proA	gamma-glutamyl phosphate reductase	38	84	10	70	0.0001	NE	38	84	10	70	0.0001	NE
lpg1610	proB	gamma-glutamyl kinase	34	78	8	103	0	NE	34	78	8	103	0	NE
lpg1611	-	MerR family transcriptional regulator	20	46	5	53	0	NE	19	46	5	53	0	NE
lpg1612	-	transcriptional regulator SkgA	23	47	5	48	0	NE	24	47	5	48	0	NE
lpg1613	-	acetyltransferase	13	26	3	33	0	NE	14	26	3	33	0	NE
lpg1614	yqkA	hypothetical protein	20	50	7	134	0	NE	21	50	7	134	0	NE
lpg1615	abcT3	hypothetical protein	31	86	7	106	0	NE	30	86	7	106	0	NE
lpg1616	uup	erythromycin ABC transporter ATP-binding protein	31	75	7	118	0	NE	30	75	11	163	0.0001	NE
lpg1617	-	hypothetical protein	29	66	6	78	0	NE	29	66	6	78	0	NE
lpg1618	-	beta-lactamase AmpS	11	41	7	117	0	NE	12	41	7	117	0	NE
lpg1619	ftsI4	cell division protein FtsI	37	96	7	98	0	NE	36	96	7	98	0	NE
lpg1620	-	hypothetical protein	12	24	3	45	0	NE	12	24	3	45	0	NE
lpg1621	-	hypothetical protein	33	85	10	145	0.0001	NE	35	85	8	134	0	NE
lpg1622	-	hypothetical protein	20	40	5	72	0	NE	19	40	5	72	0	NE
lpg1623	-	hydrogenase	20	53	9	125	0	NE	20	53	9	125	0	NE
lpg1624	-	alpha/beta hydrolase	17	48	7	200	0	NE	16	48	7	200	0	NE
lpg1625	-	hypothetical protein	7	25	6	45	0	NE	7	25	6	45	0	NE
lpg1626	-	copper efflux ATPase	53	112	6	59	0	NE	53	112	6	59	0	NE
lpg1627	-	secreted protein	24	53	5	83	0	NE	22	53	5	83	0	NE
lpg1628	-	coenzyme F390 synthetase FtsA	35	77	7	144	0	NE	35	77	7	144	0	NE
lpg1629	-	Zn-dependent hydrolase GumP	17	47	6	65	0	NE	17	47	6	65	0	NE
lpg1630	-	3-beta-hydroxysteroid dehydrogenase/isomerase	25	53	7	78	0	NE	26	53	7	78	0	NE
lpg1631	-	3-oxoacyl-ACP synthase	29	47	4	74	0	NE	28	47	4	33	0	NE
lpg1632	-	glycosyltransferase	32	67	5	113	0	NE	32	67	5	113	0	NE
lpg1633	-	hypothetical protein	16	51	6	91	0	NE	18	51	6	91	0	NE
lpg1634	-	oxidase	77	177	7	89	0	NE	78	177	7	89	0	NE
lpg1635	-	dienelactone hydrolase	14	35	5	57	0	NE	14	35	5	57	0	NE
lpg1636	-	acetyltransferase	25	52	7	88	0	NE	25	52	7	88	0	NE
lpg1637	-	polysaccharide deacetylase	21	51	5	102	0	NE	21	51	5	102	0	NE
lpg1638	-	drug:proton antiporter	28	71	12	180	0.0001	NE	28	71	12	180	0.0001	NE
lpg1639	-	hypothetical protein	41	90	7	169	0	NE	40	90	7	169	0	NE
lpg1640	-	transmembrane protein	10	27	5	74	0	NE	10	27	5	74	0	NE
lpg1641	-	acylaminoacyl peptidase	58	128	8	87	0	NE	59	128	8	87	0	NE
lpg1642	sidB	protein SidB	31	76	10	116	0.0001	NE	30	76	10	116	0.0001	NE
lpg1643	thrC	threonine synthase	29	79	11	212	0.0001	NE	31	79	11	212	0.0001	NE
lpg1644	-	hypothetical protein	15	44	4	38	0	NE	12	44	6	69	0	NE
lpg1645	-	hypothetical protein	10	30	5	90	0	NE	10	30	5	90	0	NE
lpg1646	-	cytochrome b561 transmembrane protein	11	30	6	79	0	NE	11	30	6	79	0	NE
lpg1647	-	hypothetical protein	14	43	6	75	0	NE	14	43	6	75	0	NE
lpg1648	-	signal peptide protein	1	10	8	162	0.8355	U	1	10	8	162	0.8476	U
lpg1649	iolE	myo-inositol catabolism protein IolE	25	56	6	90	0	NE	25	56	6	90	0	NE
lpg1650	iolD	3D-(3,5/4)-trihydroxycyclohexane-1,2-dione acylhydrolase (decyclizing)	42	102	7	104	0	NE	42	102	7	104	0	NE
lpg1651	-	IolC/IolB transferase kinase	44	101	7	85	0	NE	42	101	8	109	0	NE
lpg1652	-	myo-inositol-2-dehydrogenase	18	48	5	82	0	NE	18	48	5	82	0	NE
lpg1653	-	D-xylose-proton symporter	46	102	10	113	0.0001	NE	46	102	10	113	0.0001	NE
lpg1654	-	hypothetical protein	31	75	7	118	0	NE	31	75	7	118	0	NE
lpg1655	lasB	class 4 metalloprotease	45	103	8	133	0	NE	47	103	8	133	0	NE
lpg1656	-	hypothetical protein	33	65	7	97	0	NE	34	65	4	37	0	NE
lpg1657	-	NG,NG-dimethylarginine dimethylaminohydrolase	23	43	3	19	0	NE	23	43	3	19	0	NE
lpg1658	-	amino acid antiporter	30	91	10	103	0.0001	NE	29	91	10	103	0.0001	NE
lpg1659	-	hypothetical protein	39	64	4	50	0	NE	39	64	4	50	0	NE
lpg1660	legL3	hypothetical protein	41	99	12	133	0.0001	NE	41	99	12	133	0.0001	NE
lpg1661	-	hypothetical protein	29	74	7	34	0	NE	28	74	7	34	0	NE
lpg1662	-	transporter	21	39	6	81	0	NE	22	39	6	81	0	NE
lpg1663	-	hypothetical protein	7	27	6	69	0	NE	7	27	6	69	0	NE
lpg1664	-	penicillin binding protein 1C, peptidoglycan biosynthesis	59	137	9	94	0	NE	59	137	9	94	0	NE
lpg1665	-	hypothetical protein	117	343	10	164	0	NE	115	343	11	167	0	NE
lpg1666	-	hypothetical protein	36	76	9	164	0	NE	35	76	9	164	0	NE
lpg1667	-	hypothetical protein	36	88	8	70	0	NE	36	88	8	70	0	NE
lpg1668	-	hypothetical protein	10	42	8	111	0	NE	11	42	8	111	0	NE
lpg1669	-	alpha-amylase	54	133	9	132	0	NE	55	133	9	132	0	NE
lpg1670	-	hypothetical protein	20	57	8	69	0	NE	20	57	8	69	0	NE
lpg1671	-	alpha-amylase	41	119	9	107	0	NE	40	119	9	107	0	NE
lpg1672	-	phosphoribosylglycinamide formyltransferase	10	29	7	95	0	NE	9	29	7	95	0	NE
lpg1673	-	phosphoribosylamine-glycine ligase	29	78	10	158	0.0001	NE	31	78	10	158	0.0001	NE
lpg1674	purF	amidophosphoribosyltransferase	35	95	7	71	0	NE	34	95	7	71	0	NE
lpg1675	-	phosphoribosylaminoimidazole-succinocarboxamide synthase	21	59	6	72	0	NE	20	59	6	72	0	NE
lpg1676	purQ	phosphoribosylformylglycinamidine synthase I	29	74	8	79	0	NE	29	74	8	79	0	NE
lpg1677	purM	phosphoribosylaminoimidazole synthetase	33	62	5	77	0	NE	33	62	5	77	0	NE
lpg1678	purL2	phosphoribosylformylglycinamidine synthase II	60	126	9	239	0	NE	57	126	9	239	0	NE
lpg1679	-	hypothetical protein	16	44	5	65	0	NE	16	44	5	65	0	NE
lpg1680	dsbD	thiol:disulfide interchange protein DsbD	32	81	6	69	0	NE	33	81	6	75	0	NE
lpg1681	-	hypothetical protein	13	27	4	20	0	NE	13	27	4	20	0	NE
lpg1682	-	short chain dehydrogenase/reductase oxidoreductase	20	49	8	125	0	NE	20	49	8	125	0	NE
lpg1683	-	hypothetical protein	40	92	6	94	0	NE	42	92	6	94	0	NE
lpg1684	-	hypothetical protein	25	76	8	85	0	NE	24	76	8	85	0	NE
lpg1685	-	hypothetical protein	18	46	5	85	0	NE	19	46	5	85	0	NE
lpg1686	-	hypothetical protein	16	26	2	14	0	NE	16	26	2	14	0	NE
lpg1687	-	hypothetical protein	28	72	6	113	0	NE	29	72	6	113	0	NE
lpg1688	-	flagellar hook-length control protein	29	65	6	93	0	NE	28	65	4	49	0	NE
lpg1689	-	hypothetical protein	15	42	5	31	0	NE	16	42	5	31	0	NE
lpg1690	acnA	aconitate hydratase	0	130	130	2088	0.9999	E	0	130	130	2088	1	E
lpg1691	-	amino acid antiporter	36	101	12	165	0.0001	NE	36	101	12	165	0.0001	NE
lpg1692	-	hypothetical protein	31	65	4	34	0	NE	32	65	4	31	0	NE
lpg1693	-	hypothetical protein	7	12	2	12	0	NE	7	12	2	12	0	NE
lpg1694	-	transposase IS630 family	6	22	10	134	0.0001	NE	6	22	10	134	0.0001	NE
lpg1695	-	transposase IS630 family	11	23	5	48	0	NE	10	23	6	59	0	NE
lpg1696	putA	bifunctional proline dehydrogenase/pyrroline-5-carboxylate dehydrogenase	69	178	8	141	0	NE	68	178	8	141	0	NE
lpg1697	-	hypothetical protein	15	48	7	59	0	NE	0	48	48	537	0.9999	E	E	+
lpg1698	-	ProQ-like, activator of ProP osmoprotectant transporter	13	27	6	91	0	NE	13	27	6	91	0	NE
lpg1699	ubiG	3-demethylubiquinone-9 3-methyltransferase	0	45	45	549	1	E	0	45	45	549	1	E
lpg1700	-	uracil DNA glycosylase	2	48	24	302	0.9925	E	2	48	24	300	0.9905	E
lpg1701	legC3	kinectin 1	29	83	10	193	0.0001	NE	29	83	10	193	0.0001	NE
lpg1702	-	hypothetical protein	37	81	10	79	0.0001	NE	38	81	7	68	0	NE
lpg1703	-	SOS mutagenesis and repair UmuC protein	38	67	4	72	0	NE	37	67	4	72	0	NE
lpg1704	-	SOS (error prone) mutagenesis protein UmuD (RumA)	19	29	3	17	0	NE	18	29	4	40	0	NE
lpg1705	-	hypothetical protein	18	55	13	184	0.0001	NE	17	55	13	184	0.0003	NE
lpg1706	-	arginine N-succinyltransferase subunit beta	21	60	7	95	0	NE	18	60	7	95	0	NE
lpg1707	astD	succinylglutamic semialdehyde dehydrogenase	32	77	7	144	0	NE	31	77	7	144	0	NE
lpg1708	astB	succinylarginine dihydrolase	18	74	12	218	0.0001	NE	13	74	13	229	0.0004	NE
lpg1709	-	hypothetical protein	16	36	6	81	0	NE	16	36	6	81	0	NE
lpg1710	-	hypothetical protein	5	23	6	42	0	NE	5	23	6	42	0	NE
lpg1711	frr	ribosome recycling factor	0	26	26	440	0.9995	E	0	26	26	440	0.9998	E
lpg1712	pyrH	uridylate kinase	0	30	30	549	1	E	0	30	30	549	1	E
lpg1713	tsf	elongation factor Ts	0	44	44	703	1	E	0	44	44	703	1	E
lpg1714	rpsB	30S ribosomal protein S2	0	42	42	598	1	E	0	42	42	598	1	E
lpg1715	-	hypothetical protein	7	17	4	61	0	NE	7	17	4	61	0	NE
lpg1716	-	hypothetical protein	17	32	3	16	0	NE	17	32	3	16	0	NE
lpg1717	-	hypothetical protein	42	90	7	88	0	NE	42	90	7	88	0	NE
lpg1718	legAS4	hypothetical protein	45	108	12	125	0.0001	NE	43	108	15	146	0.0001	NE
lpg1719	map	methionine aminopeptidase	18	48	6	70	0	NE	18	48	6	70	0	NE
lpg1720	glnD	protein-PII uridylyltransferase	24	161	38	548	1	E	12	161	35	484	0.9996	E
lpg1721	yfhC	deaminase	0	22	22	302	0.9998	E	0	22	22	302	0.9994	E
lpg1722	guaA	GMP synthase	0	88	88	1253	1	E	0	88	88	1253	1	E
lpg1723	guaB	inosine-5'-monophosphate dehydrogenase	0	83	83	1168	1	E	0	83	83	1168	1	E
lpg1724	minD	septum site-determining protein MinD	0	44	44	638	1	E	0	44	44	638	1	E
lpg1726	fadE	acyl-CoA dehydrogenase	49	138	12	211	0.0001	NE	40	138	12	211	0.0001	NE
lpg1727	-	hydrolase	17	54	11	130	0.0001	NE	16	54	11	130	0.0001	NE
lpg1728	-	hypothetical protein	30	69	5	46	0	NE	30	69	4	42	0	NE
lpg1729	ugpC	sn-glycerol-3-phosphate transport, ATP-binding protein	21	67	8	78	0	NE	18	67	10	101	0.0001	NE
lpg1730	ugpE	sn-glycerol-3-phosphate transmembrane ABC transporter	17	43	4	40	0	NE	18	43	4	40	0	NE
lpg1731	ugpA	sn-glycerol-3-phosphate transmembrane ABC transporter	18	53	6	31	0	NE	16	53	6	31	0	NE
lpg1732	qor	quinone oxidoreductase	19	49	8	103	0	NE	19	49	8	103	0	NE
lpg1733	-	chloride channel protein	29	69	11	123	0.0001	NE	29	69	11	123	0.0001	NE
lpg1734	-	anthranilate synthase	46	119	8	148	0	NE	45	119	8	148	0	NE
lpg1735	gatC	glutamyl/tRNA (Gln) amidotransferase subunit C	0	15	15	234	0.9962	E	0	15	15	234	0.996	E
lpg1736	gatA	aspartyl/glutamyl-tRNA amidotransferase subunit A	0	69	69	1150	1	E	0	69	69	1150	1	E
lpg1737	gatB	aspartyl/glutamyl-tRNA amidotransferase subunit B	0	76	76	1136	1	E	0	76	76	1136	1	E
lpg1738	-	hypothetical protein	32	71	6	89	0	NE	31	71	6	89	0	NE
lpg1739	gidA	hypothetical protein	49	143	8	55	0	NE	48	143	8	55	0	NE
lpg1740	-	hypothetical protein	5	27	15	216	0.006	NE	5	27	15	216	0.0043	NE
lpg1741	-	hypothetical protein	8	42	14	237	0.0041	NE	8	42	14	237	0.0033	NE
lpg1742	-	hypothetical protein	5	23	16	311	0.9803	U	5	23	16	311	0.9803	U
lpg1743	fis	Fis family transcriptional regulator	0	22	22	219	0.9995	E	0	22	22	219	0.9999	E
lpg1744	ydiC	HesB family protein	0	26	26	249	1	E	0	26	26	249	0.9999	E
lpg1745	-	NifU family iron binding protein [Fe-S] cluster formation/repair protein IscU, HesB	0	34	34	296	0.9999	E	0	34	34	296	1	E
lpg1746	iscS	cysteine desulfurase	0	59	59	913	1	E	0	59	59	913	1	E
lpg1747	-	RNA methyltransferase	3	45	32	424	0.9999	E	3	45	31	359	1	E
lpg1748	suhB	inositol monophosphatase	5	31	9	80	0.0001	NE	4	31	8	203	0	NE
lpg1749	sppA	signal peptide peptidase	36	70	6	80	0	NE	36	70	6	80	0	NE
lpg1750	clpB	endopeptidase Clp ATP-binding chain B (ClpB)	56	122	9	122	0	NE	55	122	9	122	0	NE
lpg1751	-	hypothetical protein	30	78	9	104	0	NE	31	78	9	104	0	NE
lpg1752	-	hypothetical protein	17	41	5	31	0	NE	17	41	5	31	0	NE
lpg1753	mpl	UDP-N-acetylmuramate:L-alanyl-gamma-D-glutamyl- meso-diaminopimelate ligase	24	68	7	173	0	NE	24	68	7	173	0	NE
lpg1754	-	hypothetical protein	23	52	8	53	0	NE	25	52	8	53	0	NE
lpg1755	-	transmembrane protein	0	227	227	3035	0.722	U	2	227	165	2141	0.912	U
lpg1756	fliJ	flagellar protein FliJ	8	29	9	90	0.0001	NE	7	29	9	90	0.0001	NE
lpg1757	fliI	flagellum-specific ATP synthase FliI	26	63	6	112	0	NE	26	63	6	112	0	NE
lpg1758	fliH	flagellar assembly protein FliH	15	30	3	46	0	NE	15	30	3	46	0	NE
lpg1759	fliG	flagellar motor switch protein FliG	16	49	6	146	0	NE	17	49	6	146	0	NE
lpg1760	fliF	flagellar MS-ring protein	31	86	5	30	0	NE	32	86	5	30	0	NE
lpg1761	-	flagellar hook-basal body protein FliE	2	14	5	62	0	NE	2	14	5	62	0	NE
lpg1762	fleR	sigma 54-dependent response regulator	29	73	8	162	0	NE	28	73	8	162	0	NE
lpg1763	flrB	sensor kinase HydH	24	52	4	20	0	NE	25	52	4	20	0	NE
lpg1764	-	recombination factor protein RarA	32	80	11	115	0.0001	NE	32	80	11	115	0.0001	NE
lpg1765	lolA	outer membrane lipoprotein carrier protein	0	25	25	477	0.9996	E	0	25	25	477	0.9991	E
lpg1766	ftsK	DNA translocase FtsK	0	103	103	1870	0.8922	U	0	103	103	1870	0.9176	U
lpg1767	trxB1	thioredoxin reductase	0	52	52	836	1	E	0	52	52	836	1	E
lpg1768	aat	leucyl/phenylalanyl-tRNA--protein transferase	12	30	5	79	0	NE	12	30	5	79	0	NE
lpg1769	-	rhodanese domain-containing protein	8	25	5	44	0	NE	8	25	5	44	0	NE
lpg1770	infA	translation initiation factor IF-1	0	14	14	167	0.993	E	0	14	14	167	0.9936	E
lpg1771	pmbA	peptide maturation protein PmbA	23	73	14	166	0.0001	NE	22	73	14	166	0.0001	NE
lpg1772	-	hypothetical protein	19	44	5	79	0	NE	19	44	5	79	0	NE
lpg1773	-	small stress protein PASS1	22	49	4	42	0	NE	24	49	4	55	0	NE
lpg1774	nrdA	ribonucleotide-diphosphate reductase subunit alpha	0	169	169	2214	0.9668	U	0	169	169	2214	0.9674	U
lpg1775	nrdB	ribonucleotide-diphosphate reductase subunit beta	0	61	61	876	1	E	0	61	61	876	1	E
lpg1776	-	hypothetical protein	19	35	7	89	0	NE	19	35	7	89	0	NE
lpg1777	lysU	lysine tRNA synthetase, heat inducible	0	80	80	1169	1	E	0	80	80	1169	1	E
lpg1778	prfB	peptide chain release factor 2	0	39	39	791	0.9999	E	0	39	39	791	1	E
lpg1779	-	hypothetical protein	13	27	4	20	0	NE	13	27	4	20	0	NE
lpg1780	motB	flagellar motor protein MotD	19	47	6	44	0	NE	20	47	6	44	0	NE
lpg1781	motC	flagellar motor protein	11	39	11	119	0.0001	NE	12	39	6	58	0	NE
lpg1782	fliA	flagellar biosynthesis sigma factor	10	33	6	111	0	NE	6	33	8	153	0	NE
lpg1783	-	flagellar biosynthesis MinD	21	50	6	115	0	NE	19	50	6	115	0	NE
lpg1784	flhF	flagellar biosynthesis regulator FlhF	29	66	5	88	0	NE	20	66	5	88	0	NE
lpg1785	flhA	flagellar biosynthesis protein FlhA	53	132	10	72	0	NE	52	132	11	74	0.0001	NE
lpg1786	flhB	flagellar biosynthesis protein FlhB	34	68	9	90	0	NE	32	68	9	90	0	NE
lpg1787	fliR	flagellar biosynthetic protein FliR	19	47	7	111	0	NE	20	47	7	111	0	NE
lpg1788	fliQ	flagellar biosynthetic protein FliQ	13	26	3	29	0	NE	13	26	3	29	0	NE
lpg1789	fliP	flagellar biosynthesis protein FliP	18	46	9	92	0.0001	NE	18	46	9	92	0.0001	NE
lpg1790	fliO	flagellar assembly protein FliO	13	29	5	29	0	NE	13	29	5	29	0	NE
lpg1791	-	flagellar motor switch protein FliN	11	19	4	53	0	NE	11	19	4	53	0	NE
lpg1792	fliM	flagellar motor switch protein FliM	16	64	14	161	0.0001	NE	16	64	10	125	0.0001	NE
lpg1793	-	hypothetical protein	2	14	6	82	0.0001	NE	2	14	6	82	0.0002	NE
lpg1794	-	L-gululonolactone oxidase	25	83	12	139	0.0001	NE	25	83	12	139	0.0001	NE
lpg1795	-	short chain dehydrogenase/reductase oxidoreductase	16	51	7	56	0	NE	17	51	7	56	0	NE
lpg1796	-	LysR family transcriptional regulator	32	70	6	54	0	NE	31	70	9	128	0	NE
lpg1797	-	hypothetical protein	26	82	13	155	0.0001	NE	26	82	13	155	0.0001	NE
lpg1798	-	hypothetical protein	30	80	8	82	0	NE	30	80	8	82	0	NE
lpg1799	alaS	alanyl-tRNA synthetase	0	147	147	2036	1	E	0	147	147	2036	1	E
lpg1800	recX	recombination regulator RecX	1	23	19	329	0.996	E	1	23	19	329	0.9955	E
lpg1801	recA	recombinase A	0	55	55	816	1	E	0	55	55	816	1	E
lpg1802	-	hypothetical protein	11	24	8	97	0.0001	NE	10	24	8	97	0.0001	NE
lpg1803	-	hypothetical protein	24	51	4	74	0	NE	24	51	4	74	0	NE
lpg1804	-	CinA-related competence damage protein	9	26	5	56	0	NE	9	26	5	56	0	NE
lpg1805	mutS	DNA mismatch repair protein MutS	45	117	10	124	0	NE	42	117	12	138	0.0001	NE
lpg1806	-	hypothetical protein	39	99	8	68	0	NE	40	99	7	65	0	NE
lpg1807	-	hypothetical protein	41	148	19	326	0.5136	U	38	148	19	326	0.5193	U
lpg1808	hemB	delta-aminolevulinic acid dehydratase	0	60	60	760	1	E	0	60	60	760	1	E
lpg1809	-	hypothetical protein	5	26	10	100	0.0001	NE	7	26	9	69	0.0001	NE
lpg1810	-	hypothetical protein	34	97	16	176	0.0001	NE	31	97	12	113	0.0001	NE
lpg1811	lysC	bifunctional aspartate kinase/diaminopimelate decarboxylase	3	121	64	1112	0.9999	E	2	121	64	1112	0.9998	E
lpg1812	-	ATP-dependent DNA helicase	25	170	16	174	0.0001	NE	15	170	54	765	1	E	E
lpg1813	mrp	ATPase (Mrp)	0	60	60	812	1	E	0	60	60	812	1	E
lpg1814	-	hypothetical protein	12	30	4	48	0	NE	12	30	4	48	0	NE
lpg1815	oxyR	hydrogen peroxide-inducible genes activator OxyR	16	50	8	110	0	NE	15	50	8	110	0	NE
lpg1816	-	major facilitator family transporter	28	80	14	164	0.0001	NE	27	80	15	199	0.0001	NE
lpg1817	-	hypothetical protein	23	56	5	49	0	NE	23	56	5	49	0	NE
lpg1818	lpxK	tetraacyldisaccharide 4'-kinase	0	70	70	769	0.9978	E	0	70	70	769	0.9979	E
lpg1819	-	lipid ABC transporter permease/ATP-binding protein	0	107	107	1430	0.9999	E	0	107	107	1430	0.9999	E
lpg1820	-	hypothetical protein	25	45	6	42	0	NE	25	45	6	42	0	NE
lpg1821	pyrD	dihydroorotate dehydrogenase 2	29	73	7	76	0	NE	32	73	7	76	0	NE
lpg1822	-	hypothetical protein	17	50	10	157	0.0001	NE	17	50	10	157	0.0001	NE
lpg1823	-	hypothetical protein	11	35	7	89	0	NE	10	35	7	89	0	NE
lpg1824	-	acyl CoA dehydrogenase	0	62	62	929	1	E	0	62	62	929	1	E
lpg1825	atoB	acyl CoA C-acetyltransferase	0	52	52	913	1	E	4	52	26	568	0.9981	E
lpg1826	-	hypothetical protein	1	27	21	158	0.2019	U	0	27	27	248	1	E
lpg1827	-	propionyl CoA carboxylase subunit beta	0	79	79	1272	1	E	0	79	79	1272	1	E
lpg1828	-	enoyl CoA hydratase	0	51	51	672	1	E	0	51	51	672	1	E
lpg1829	-	acyl CoA carboxylase subunit alpha	0	107	107	1615	1	E	0	107	107	1615	1	E
lpg1830	mvaB	hydroxymethylglutaryl-CoA lyase	0	61	61	717	1	E	0	61	61	717	0.9999	E
lpg1831	-	acetoacetyl-CoA synthetase	45	109	10	139	0	NE	34	109	14	150	0.0001	NE
lpg1832	-	hypothetical protein	10	30	6	60	0	NE	10	30	6	60	0	NE
lpg1833	metN	DL-methionine transporter ATP-binding subunit	0	57	57	842	1	E	0	57	57	842	1	E
lpg1834	metI	ATP-binding protein, permease	0	51	51	517	1	E	0	51	51	517	0.9999	E
lpg1835	-	hypothetical protein	0	45	45	595	1	E	0	45	45	595	1	E
lpg1836	-	coiled coil domain-containing protein	19	64	13	195	0.0002	NE	19	64	13	195	0.0001	NE
lpg1837	-	SAM-dependent methyltransferase	7	30	6	71	0	NE	7	30	6	71	0	NE
lpg1838	-	D,D-heptose 1,7-bisphosphate phosphatase	20	35	5	51	0	NE	20	35	5	51	0	NE
lpg1839	glyS	glycyl tRNA synthetase subunit beta	0	118	118	1629	1	E	0	118	118	1629	1	E
lpg1840	glyQ	glycyl-tRNA synthetase subunit alpha	0	52	52	703	1	E	0	52	52	703	1	E
lpg1841	com1	hypothetical protein	0	35	35	620	1	E	0	35	35	620	1	E
lpg1842	uvrD	DNA-dependent helicase II	55	110	7	76	0	NE	55	110	7	76	0	NE
lpg1843	pip	proline iminopeptidase	22	56	9	138	0	NE	23	56	9	138	0	NE
lpg1844	dtD	D-tyrosyl-tRNA(Tyr) deacylase	5	21	8	94	0.0001	NE	5	21	8	94	0.0001	NE
lpg1845	vacJ	lipoprotein VacJ-like	17	47	10	88	0.0001	NE	17	47	10	88	0.0001	NE
lpg1846	gshB	glutathione synthetase	0	55	55	754	1	E	0	55	55	754	1	E
lpg1847	-	glutamate--cysteine ligase	0	87	87	1013	0.995	E	0	87	87	1013	0.9956	E
lpg1848	-	ABC transporter transmembrane permease,permeases of drug/metabolite transporter type	24	65	6	69	0	NE	25	65	6	69	0	NE
lpg1849	-	hypothetical protein	6	20	7	60	0	NE	6	20	7	60	0	NE
lpg1850	-	rhodanese domain-containing protein	4	16	4	49	0	NE	4	16	4	49	0	NE
lpg1851	-	hypothetical protein	11	39	11	153	0.0001	NE	14	39	5	49	0	NE
lpg1852	-	alkaline phosphatase	45	95	8	62	0	NE	45	95	8	62	0	NE
lpg1853	udk	uridine kinase	14	51	13	139	0.0001	NE	13	51	13	139	0.0001	NE
lpg1854	fabI	enoyl reductase	0	50	50	636	1	E	0	50	50	636	1	E
lpg1855	ppiD	hypothetical protein	20	111	21	233	0.006	NE	18	111	15	124	0.0001	NE
lpg1858	hupB	hypothetical protein	0	14	14	231	0.9942	E	0	14	14	231	0.9937	E
lpg1859	lon	hypothetical protein	30	138	13	176	0.0001	NE	4	138	55	660	0.9996	E	E
lpg1860	clpX	ATP-dependent protease ATP-binding subunit ClpX	0	74	74	1013	1	E	0	74	74	1013	1	E
lpg1861	clpP	ATP-dependent Clp protease proteolytic subunit	0	42	42	490	1	E	0	42	42	490	1	E
lpg1862	tig	trigger factor	0	57	57	1043	0.9999	E	0	57	57	1043	0.9999	E
lpg1867	-	site specific recombinase, phage integrase	0	70	70	968	1	E	0	70	70	968	1	E
lpg1868	-	ABC transporter ATP-binding protein	35	88	9	212	0	NE	36	88	9	212	0	NE
lpg1869	rnc	ribonuclease III	7	35	15	205	0.0002	NE	8	35	15	205	0.0006	NE
lpg1870	-	transmembrane protein	7	30	10	71	0.0001	NE	7	30	10	71	0.0001	NE
lpg1871	lepB-1	signal peptidase I (lepB-1)	0	47	47	614	1	E	0	47	47	614	1	E
lpg1872	lepA	GTP-binding protein LepA	0	104	104	1457	1	E	0	104	104	1457	1	E
lpg1873	-	membrane bound lytic murein transglycosylase	22	62	9	154	0	NE	22	62	9	154	0	NE
lpg1874	-	general secretion pathway protein L	20	60	9	108	0	NE	8	60	21	374	0.9566	U
lpg1875	yghD	general secretion pathway protein M-type YghD	14	30	6	48	0	NE	8	30	11	146	0.0002	NE
lpg1876	-	hypothetical protein	24	39	4	20	0	NE	24	39	4	20	0	NE
lpg1877	-	deoxyguanosinetriphosphate triphosphohydrolase-like protein	31	74	5	53	0	NE	30	74	5	53	0	NE
lpg1881	-	hypothetical protein	29	62	6	89	0	NE	29	62	6	89	0	NE
lpg1882	gloA	lactoylglutathione lyase	14	28	4	32	0	NE	15	28	4	32	0	NE
lpg1883	-	hypothetical protein	13	28	4	92	0	NE	13	28	4	92	0	NE
lpg1884	legC2	microtubule binding protein	27	64	11	156	0.0001	NE	28	64	9	93	0	NE
lpg1885	-	hypothetical protein	12	23	5	31	0	NE	12	23	5	31	0	NE
lpg1886	-	acylphosphatase	7	14	6	110	0.0001	NE	7	14	6	110	0	NE
lpg1887	-	hypothetical protein	4	12	5	81	0	NE	4	12	5	81	0	NE
lpg1888	-	hypothetical protein	34	80	8	122	0	NE	34	80	8	122	0	NE
lpg1889	-	lipase	12	46	12	227	0.0008	NE	12	46	12	227	0.0005	NE
lpg1890	legLC8	hypothetical protein	40	103	9	117	0	NE	45	103	9	117	0	NE
lpg1891	-	hypothetical protein	9	24	5	57	0	NE	9	24	5	57	0	NE
lpg1892	-	hypothetical protein	6	17	3	70	0	NE	5	17	4	52	0	NE
lpg1893	-	major facilitator family transporter	29	69	8	186	0	NE	32	69	8	186	0	NE
lpg1894	-	chloride channel protein (voltage gated)	28	71	8	96	0	NE	28	71	8	96	0	NE
lpg1895	-	hypothetical protein	16	30	4	30	0	NE	15	30	4	30	0	NE
lpg1896	ychJ	hypothetical protein	9	21	3	37	0	NE	9	21	3	37	0	NE
lpg1897	-	glutathione-regulated potassium efflux system	31	94	7	68	0	NE	30	94	7	68	0	NE
lpg1898	-	methanol dehydrogenase regulatory protein	18	45	6	84	0	NE	18	45	6	84	0	NE
lpg1899	-	transmembrane protein	22	53	5	82	0	NE	22	53	5	82	0	NE
lpg1900	-	transglutaminase	44	121	12	167	0.0001	NE	44	121	12	167	0.0001	NE
lpg1901	-	hypothetical protein	25	60	5	64	0	NE	27	60	5	64	0	NE
lpg1902	-	hypothetical protein	13	25	4	46	0	NE	13	25	4	46	0	NE
lpg1903	-	hydrolase	19	47	6	120	0	NE	18	47	6	120	0	NE
lpg1904	-	hypothetical protein	24	65	6	59	0	NE	24	65	6	59	0	NE
lpg1905	-	ectonucleoside triphosphate diphosphohydrolase I	29	67	7	110	0	NE	29	67	7	110	0	NE
lpg1906	-	transporting ATPase	5	29	16	265	0.3451	U	5	29	16	265	0.3289	U
lpg1907	-	hypothetical protein	51	114	9	97	0	NE	49	114	10	115	0	NE
lpg1908	gst	glutathione S-transferase	11	36	7	79	0	NE	11	36	7	79	0	NE
lpg1909	-	hypothetical protein	24	57	6	88	0	NE	24	57	6	88	0	NE
lpg1910	-	D-alanyl-D-alanine carboxypeptidase	35	68	8	134	0	NE	35	68	8	134	0	NE
lpg1911	gltX	glutamyl-tRNA synthetase	0	76	76	1182	1	E	0	76	76	1182	1	E
lpg1912	letS	sensory box histidine kinase/response regulator	41	143	10	146	0	NE	0	143	143	2157	1	E	E
lpg1913	-	6-phosphofructokinase	0	63	63	980	1	E	0	63	63	980	1	E
lpg1914	pilE	fimbrial protein, type IV pilin, PilE	11	26	7	50	0	NE	11	26	7	50	0	NE
lpg1915	pilE	Tfp pilus assembly protein, major type IV pilin class A	5	30	14	149	0.0001	NE	9	30	13	143	0.0001	NE
lpg1916	bolA	regulator of murein genes BolA	9	17	3	29	0	NE	8	17	5	47	0	NE
lpg1917	-	amino acid antiporter	36	75	9	113	0	NE	36	75	9	113	0	NE
lpg1918	-	hypothetical protein	26	54	5	50	0	NE	26	54	5	50	0	NE
lpg1919	kdsB	3-deoxy-manno-octulosonate cytidylyltransferase	0	38	38	575	1	E	0	38	38	575	1	E
lpg1920	lpxK	tetraacyldisaccharide-1-P-4'-kinase	0	6	6	104	-1	S	0	6	6	104	-1	S
lpg1921	-	glycoprotease	0	28	28	522	0.9999	E	0	28	28	522	0.9999	E
lpg1922	-	DEAD/DEAH box helicase	31	98	18	292	0.2958	U	31	98	18	292	0.2871	U
lpg1923	-	ferredoxin II (4Fe-4S)	0	17	17	255	0.9991	E	0	17	17	255	0.9979	E
lpg1924	-	hypothetical protein	49	142	8	128	0	NE	51	142	7	142	0	NE
lpg1925	-	hypothetical protein	74	167	5	74	0	NE	76	167	5	74	0	NE
lpg1926	-	hypothetical protein	14	32	9	128	0.0001	NE	15	32	9	128	0.0001	NE
lpg1927	-	hypothetical protein	4	8	2	54	0	NE	4	8	2	54	0	NE
lpg1928	indA	hypothetical protein	17	49	6	74	0	NE	17	49	6	74	0	NE
lpg1930	-	hypothetical protein	29	78	11	115	0.0001	NE	28	78	11	115	0.0001	NE
lpg1931	-	hypothetical protein	25	56	4	33	0	NE	25	56	4	33	0	NE
lpg1932	-	hypothetical protein	7	20	6	31	0	NE	9	20	6	31	0	NE
lpg1933	-	hypothetical protein	15	43	4	31	0	NE	13	43	5	50	0	NE
lpg1934	-	hypothetical protein	40	92	7	86	0	NE	41	92	7	82	0	NE
lpg1935	-	hypothetical protein	2	13	5	73	0	NE	2	13	5	73	0	NE
lpg1936	-	methoxymalonyl CoA synthase	39	116	8	178	0	NE	39	116	8	178	0	NE
lpg1937	-	pyoverdine biosynthesis regulatory gene SyrP-like	22	62	7	146	0	NE	23	62	7	146	0	NE
lpg1938	-	coenzyme F390 synthetase	30	93	8	102	0	NE	29	93	8	102	0	NE
lpg1939	-	polyketide synthase	30	70	5	50	0	NE	31	70	5	50	0	NE
lpg1940	-	peptide synthetase	44	94	9	83	0	NE	44	94	13	107	0.0001	NE
lpg1941	-	acyl CoA dehydrogenase	24	57	4	37	0	NE	24	57	4	37	0	NE
lpg1942	-	3-hydroxyacyl CoA dehydrogenase	21	59	7	78	0	NE	22	59	5	37	0	NE
lpg1943	-	hypothetical protein	5	21	6	48	0	NE	5	21	6	48	0	NE
lpg1944	-	hypothetical protein	25	65	6	58	0	NE	25	65	5	45	0	NE
lpg1945	-	3',5'-cyclic-nucleotide phosphodiesterase	17	44	6	127	0	NE	19	44	6	72	0	NE
lpg1946	-	LuxR family transcriptional regulator	15	41	6	69	0	NE	14	41	6	69	0.0001	NE
lpg1947	-	hypothetical protein	14	37	5	61	0	NE	13	37	5	61	0	NE
lpg1948	legLC4	hypothetical protein	22	47	4	58	0	NE	22	47	4	58	0	NE
lpg1949	-	hypothetical protein	20	61	12	209	0.0001	NE	20	61	12	209	0.0002	NE
lpg1950	sec7	guanine nucleotide exchange protein	36	65	3	17	0	NE	36	65	3	13	0	NE
lpg1951	-	hypothetical protein	28	65	5	51	0	NE	29	65	3	14	0	NE
lpg1952	-	3',5'-cyclic-nucleotide phosphodiesterase	20	53	9	94	0	NE	20	53	9	94	0	NE
lpg1953	legC4	hypothetical protein	43	115	8	128	0	NE	43	115	8	128	0	NE
lpg1954	-	hypothetical protein	20	36	8	100	0	NE	19	36	8	100	0	NE
lpg1955	-	permease	35	69	4	27	0	NE	36	69	4	27	0	NE
lpg1956	-	chloromuconate cycloisomerase	24	55	6	54	0	NE	24	55	6	54	0	NE
lpg1957	-	EbhA protein	29	67	8	102	0	NE	29	67	8	102	0	NE
lpg1958	legL5	hypothetical protein	34	81	5	54	0	NE	32	81	5	54	0	NE
lpg1959	-	hypothetical protein	37	112	10	141	0	NE	36	112	10	141	0	NE
lpg1960	-	hypothetical protein	22	44	4	80	0	NE	23	44	4	80	0	NE
lpg1961	-	hypothetical protein	25	87	13	155	0.0001	NE	23	87	13	155	0.0001	NE
lpg1962	-	peptidyl-prolyl cis-trans isomerase	8	25	6	113	0	NE	10	25	6	113	0	NE
lpg1963	-	hypothetical protein	58	146	10	120	0	NE	58	146	10	120	0	NE
lpg1964	-	hypothetical protein	42	105	7	38	0	NE	42	105	7	38	0	NE
lpg1965	-	hypothetical protein	68	168	8	69	0	NE	67	168	8	69	0	NE
lpg1966	-	hypothetical protein	41	105	7	92	0	NE	42	105	6	84	0	NE
lpg1967	-	TetR family transcriptional regulator	14	30	4	66	0	NE	14	30	4	66	0	NE
lpg1968	-	hypothetical protein	15	36	6	98	0	NE	15	36	6	98	0	NE
lpg1969	-	hypothetical protein	37	96	7	107	0	NE	38	96	7	107	0	NE
lpg1970	-	glutathione S-transferase	19	38	5	69	0	NE	19	38	5	69	0	NE
lpg1971	-	organic hydroperoxide resistance protein OsmC, redox protein, regulator of sulfide bond formation	9	19	3	30	0	NE	9	19	3	30	0	NE
lpg1972	-	hypothetical protein	14	23	3	32	0	NE	14	23	3	32	0	NE
lpg1973	-	hypothetical protein	4	8	1	2	-1	S	4	8	1	2	-1	S
lpg1974	-	major outer membrane protein	16	45	6	149	0	NE	18	45	6	149	0	NE
lpg1975	-	hypothetical protein	10	30	9	74	0.0001	NE	12	30	4	44	0	NE
lpg1976	legG1	UVB-resistance protein UVR8	19	44	5	77	0	NE	19	44	5	77	0	NE
lpg1977	-	ThiJ/PfpI family intracellular protease	12	29	4	65	0	NE	12	29	4	65	0	NE
lpg1978	-	teichoic acid biosynthesis protein	43	104	10	157	0.0001	NE	44	104	10	157	0.0001	NE
lpg1979	-	hypothetical protein	42	87	7	104	0	NE	43	87	7	104	0	NE
lpg1980	-	hypothetical protein	7	21	4	62	0	NE	8	21	4	62	0	NE
lpg1981	-	hypothetical protein	8	17	3	10	0	NE	7	17	4	44	0	NE
lpg1982	-	hypothetical protein	18	50	9	128	0.0001	NE	18	50	9	128	0.0001	NE
lpg1983	-	3-hydroxy-3-methylglutaryl-CoA reductase	30	73	11	91	0.0001	NE	30	73	11	91	0.0001	NE
lpg1984	hyuE	hydantoin racemase	11	33	9	141	0.0001	NE	11	33	10	155	0.0001	NE
lpg1985	gad	guanine aminohydrolase	24	60	6	155	0	NE	24	60	6	155	0	NE
lpg1986	-	hypothetical protein	52	129	7	115	0	NE	52	129	7	115	0	NE
lpg1987	-	phosphohistidine phosphatase SixA	4	16	6	146	0	NE	4	16	6	146	0	NE
lpg1988	-	dihydrofolate reductase	15	37	6	38	0	NE	15	37	6	38	0	NE
lpg1989	-	glutathione S-transferase	16	36	3	27	0	NE	16	36	3	27	0	NE
lpg1990	-	hypothetical protein	17	54	13	125	0.0001	NE	17	54	6	60	0	NE
lpg1991	-	hypothetical protein	13	45	7	53	0	NE	11	45	7	53	0	NE
lpg1992	-	hypothetical protein	10	31	7	80	0	NE	10	31	7	80	0	NE
lpg1993	-	polysaccharide deacetylase	13	50	10	158	0.0001	NE	10	50	10	158	0.0001	NE
lpg1994	-	hypothetical protein	24	70	8	201	0	NE	25	70	8	201	0	NE
lpg1995	-	hypothetical protein	9	30	6	43	0	NE	8	30	7	55	0	NE
lpg1996	-	hypothetical protein	19	59	8	124	0	NE	19	59	8	124	0	NE
lpg1997	-	hypothetical protein	9	20	4	54	0	NE	10	20	4	54	0	NE
lpg1998	hisC2	histidinol-phosphate aminotransferase	35	84	6	68	0	NE	31	84	8	73	0	NE
lpg1999	-	4a-hydroxytetrahydrobiopterin dehydratase	3	17	5	41	0	NE	3	17	5	41	0	NE
lpg2000	secF	preprotein translocase subunit SecF	0	45	45	711	1	E	0	45	45	711	1	E
lpg2001	secD	preprotein translocase subunit SecD	0	94	94	1476	1	E	0	94	94	1476	0.9999	E
lpg2002	yajC	transmembrane protein YajC, preprotein translocase subunit	0	16	16	218	0.9979	E	0	16	16	218	0.9969	E
lpg2003	tgt	queuine tRNA-ribosyltransferase	21	43	7	143	0	NE	18	43	7	42	0	NE
lpg2004	queA	S-adenosylmethionine--tRNA ribosyltransferase-isomerase	24	61	4	73	0	NE	22	61	4	73	0	NE
lpg2005	-	hypothetical protein	17	37	6	49	0	NE	17	37	6	49	0	NE
lpg2006	uup-A	ABC transporter ATP-binding protein	45	104	7	112	0	NE	46	104	7	112	0	NE
lpg2007	-	aspartyl protease	16	43	7	45	0	NE	16	43	7	45	0	NE
lpg2008	-	endoribonuclease L-PSP	5	19	5	74	0	NE	4	19	5	74	0	NE
lpg2009	spoT	guanosine-3',5'-bis(diphosphate) 3'-pyrophosphohydrolase	0	113	113	1711	0.9998	E	0	113	113	1711	1	E
lpg2010	gmk	guanylate kinase	0	28	28	443	0.9998	E	0	28	28	443	0.9997	E
lpg2011	-	hypothetical protein	2	47	27	434	0.9992	E	3	47	29	493	0.9996	E
lpg2012	rph	ribonuclease PH	0	35	35	546	1	E	0	35	35	546	1	E
lpg2013	pilT	twitching motility protein PilT	20	48	4	47	0	NE	20	48	4	47	0	NE
lpg2014	-	pyridoxal-5'-phosphate dependent enzyme family protein	13	35	5	35	0	NE	14	35	5	35	0	NE
lpg2015	proC	pyrroline-5-carboxylate reductase	7	35	9	73	0.0001	NE	7	35	9	73	0.0001	NE
lpg2016	-	hypothetical protein	16	39	4	41	0	NE	16	39	4	41	0	NE
lpg2017	-	hypothetical protein	20	38	5	36	0	NE	18	38	5	36	0	NE
lpg2018	-	hypothetical protein	5	19	7	65	0	NE	5	19	7	65	0	NE
lpg2019	-	serine metalloprotease	28	90	15	165	0.0001	NE	29	90	15	165	0.0001	NE
lpg2020	oruR	transcriptional regulator OruR	23	63	13	125	0.0001	NE	22	63	13	125	0.0001	NE
lpg2021	ahcY	adenosylhomocysteinase	23	62	9	251	0.0002	NE	22	62	9	251	0.0003	NE
lpg2022	metK	S-adenosylmethionine synthetase	0	57	57	894	1	E	0	57	57	894	1	E
lpg2023	-	carbamoyl phosphate synthase small subunit	23	58	8	105	0	NE	23	58	8	105	0	NE
lpg2024	dnaJ	molecular chaperone DnaJ	0	39	39	892	0.9837	U	0	39	39	892	0.9902	E
lpg2025	dnaK	molecular chaperone DnaK	0	69	69	1469	0.4978	U	0	69	69	1469	0.4997	U
lpg2026	grpE	heat shock protein GrpE	0	20	20	467	0.9959	E	0	20	20	467	0.9957	E
lpg2027	dhs1	2-keto-3-deoxy-D-arabino-heptulosonate 7- phosphate synthase	32	78	10	148	0.0001	NE	33	78	10	148	0.0001	NE
[truncated: 955 more rows]
