# Supplementary material for: Identification of Genes Required for Long-Term Survival of Legionella pneumophila in Water
Source: mSphere. 2023 Mar 29;8(2):e00454-22. doi: 10.1128/msphere.00454-22 (PMC10117105; doi:10.1128/msphere.00454-22)
Supplement: TABLE S2 [file msphere.00454-22-s0007.xlsx]

## Sheet: Tabelle1
qRT-PCR
qPCR_16s_f	GGAACTGAGACACGGTCCAG
qPCR_16s_r	CTCGCACCCTCCGTATTACC
RTlpg1697_f	CGGGAGTTAATGTTGCACGG
RTlpg1697_r	GCGCGACCTGCCTTTTTAAT
vipD_fw	GGCCGCTTAAGAGAGTTGCT
vipD_rv	CAAGCCCTTCAATTTCCGGC
RsmZ_RT_F	TGGATATGAGTCGTGCAAATGG
RsmZ_RT_R	GACTCAGCCCTGGCTTTTC
qPCR_lpg0011_f	GGCACTCCTGTGATGTCTCC
qPCR_lpg0011_r	TATTGGGCAAGCTGGTGTGA
qPCR_uvrD_f	ACTTGAGCAACCAAATCGCT
qPCR_uvrD_r	TTGCTTCCTGGTACTCTGGC
qPCR_lpg2969_f	ACCGGACAACTTTGTGTGTCT
qPCR_lpg2969_r	TGAAGGTTTTGTTTGGCGATCA
qPCR_ppsA_f	TCGTGGAGGCAGAACTTGTC
qPCR_ppsA_r	AGACGCTCTTGCTCGTAAGG
qPCR_lpg0412_f	GCGTGTCAGTAAAGCAAGCC
qPCR_lpg0412_r	GCTAGGCCCCCGATAACAAT
qPCR_rpoS_f	AGGTGATATGGAAGCACGCA
qPCR_rpoS_r	GAATCCTCGCTTGGGGTCAA
qPCR_nrdR_f	GCATGTTGAGAGCCTTGGAG
qPCR_nrdR_r	GGCCACATGATCAAGCCTGA
qPCR_0072_f	GGAAAGGCTGGCTGAGTTGA
qPCR_0072_r	AAAGAGTAGGCGGTGCTTCC
qPCR_0292_f	CTCAAGCTTGACAGTTGGCG
qPCR_0292_r	AAGCAATCTGGCTCTGCACT
Oligo-cloning for CRISPRi
Oligo name	Sequence
crlpg0011_I	aaacAATTGCTAAAACCAGCAGGTATATGAAAGTg
crlpg0011_II	aaaacACTTTCATATACCTGCTGGTTTTAGCAATT
crlpg2045_I	aaacTAAGTACGATGAGGCCTACTATGGTGTAGTg
crlpg2045_II	aaaacACTACACCATAGTAGGCCTCATCGTACTTA
cruvrD_I	aaacACTATAAATGATTCAGCAGGATCTGTCGCTg
cruvrD_II	aaaacAGCGACAGATCCTGCTGAATCATTTATAGT
crlpg2969_I	aaacAATTTTCTGGCCCAATAGCAAAGGATGATCg
crlpg2969_II	aaaacGATCATCCTTTGCTATTGGGCCAGAAAATT
crlpg1859_I	aaacATAGACGACTACGTCCCTCAATGGTAATACg
crlpg1859_II	aaaacGTATTACCATTGAGGGACGTAGTCGTCTAT
crmip_I	aaacTATCCTTGTCTGTAGCTAATGATGTGGCATg
crimp_II	aaaacATGCCACATCATTAGCTACAGACAAGGATA
crlpg1521_I	aaacTCTTTAGCAACAAATACTCCTAAAGGTGATg
crlpg1521_II	aaaacATCACCTTTAGGAGTATTTGTTGCTAAAGA
crppsA_I	aaacGAAAGAATCAGCAGTTGTAGCAAATCCTCCg
crppsA_II	aaaacGGAGGATTTGCTACAACTGCTGATTCTTTC
crlpg0412_I	aaacACACAATTCCACGTAATCACGCCAATCTACg
crlpg0412_II	aaaacGTAGATTGGCGTGATTACGTGGAATTGTGT
crrpoS_I	aaacTTCCTCTTCTTTAAATTCCTTGTCCTTAATg
crrpoS_II	aaaacATTAAGGACAAGGAATTTAAAGAAGAGGAA
crnrdR_I	aaacCACTACCTTTGTTTCTTCCGCATGACAAAAg
crnrdR_II	aaaacTTTTGTCATGCGGAAGAAACAAAGGTAGTG
crptsP_I	aaacTGCCAAGTGCTTCTTTCAAATCACTGGCAGg
crptsP_II	aaaacCTGCCAGTGATTTGAAAGAAGCACTTGGCA
lpg2047_I	aaacAGGGTTAAAACAGACCAGGAACCACAACACg
lpg2047_II	aaaacGTGTTGTGGTTCCTGGTCTGTTTTAACCCT
crccmH_I	aaacAAGGATAGGTAATAAGAGTGCATGCAAAAAg
crccmH_II	aaaacTTTTTGCATGCACTCTTATTACCTATCCTT
crlpg1697_I	aaacCTGTTCCAGGCTTGGCAAATAATGGAGTGCg
crlpg1697_II	aaaacGCACTCCATTATTTGCCAAGCCTGGAACAG
crctaD_I	aaacGATAAATCCCATAAAGCCTTTGCCTTGTTCg
crctaD_II	aaaacGAACAAGGCAAAGGCTTTATGGGATTTATC
crlpg1350_I	aaacCGGCCAAATGAACCTGATAAGACCCACTATg
crlpg1350_II	aaaacATAGTGGGTCTTATCAGGTTCATTTGGCCG
crlspI_I	aaacCAAAGTAAATCCGGAGACTAGTTTAGTTTTg
crlspI_II	aaaacGTTTCATTTAGGCCTCTGATCAAATCAAAA
crlpg0072_I	aaacGCTATGGCTGTAGGTTGATCGCCGGCAGGTg
crlpg0072_II	aaaacACCTGCCGGCGATCAACCTACAGCCATAGC
crlpg0292_I	aaacCTAAAGTGGTAAGTGGTGTTGTTTGTTCAGg
crlpg0292_II	aaaacCTGAACAAACAACACCACTTACCACTTTAG
mRFP_I	aaacAACTTTCAGTTTAGCGGTCTg
mRFP_II	aaaacAGACCGCTAAACTGAAAGTT
Deletion mutant construction (Gibson Assembly)
pSR47s_fwd	tggagataaacccatcacatatacctg
pSR47s_rev	gccatgagggatccactagttctagag
lpg1696flank_fwd	actagtggatccctcatggcgttatctatggtggcattatc
lpg1696flank_rev	ctggcttacctgtattcatactgctcctttc
lpg1698flank_fwd	tatgaatacaggtaagccagggactcag
lpg1698flank_rev	atgtgatgggtttatctccaattgccatagcgctcctg
lpg1697 complementing strain (Gibson Assembly)
pSR2528_29_fwd	tgagagaagattttcagcttttcccacacttcagcaaaaac
pSR2528_29_rev	gagccgatgattaattgtcaaatgcatatctccggtaaatattatttaaatttag
P:lpg1697_fwd	acaattaatcatcggctccagcctgtaattaacctc
P:lpg1697_rev	agctgaaaatcttctctcagcaagttcttatacggatg
