# Supplementary material for: Identification of Genes Required for Long-Term Survival of Legionella pneumophila in Water
Source: mSphere. 2023 Mar 29;8(2):e00454-22. doi: 10.1128/msphere.00454-22 (PMC10117105; doi:10.1128/msphere.00454-22)
Supplement: TABLE S5 [file msphere.00454-22-s0004.xlsx]

## Sheet: Tabelle1
L. pneumophila Philadelphia	L. pneumophila Paris	L. longbeachae NSW150	L. pneumophila Lens	L. pneumophila Corby	L. pneumophila 130b
lpg0011	lpp0011	llo0020	lpl0011	LPC_0012	LPW_04941
lpg0072	lpp0086	llo3347	lpl0074	LPC_0094	LPW_00701
lpg0102	lpp0116	llo3313	lpl0102	LPC_0121	LPW_01021
lpg0292	lpp0370	llo0462	lpl0345	LPC_0371	LPW_03831
lpg0410	lpp0477	llo2815	lpl0453	LPC_2933	LPW_04921
lpg0412	lpp0479	llo2813	lpl0455	LPC_2931	LPW_04941
lpg0537	lpp0602	llo0402	lpl0583	LPC_2765	LPW_06201
lpg0639	lpp0693	llo2570	lpl0676	LPC_2654	LPW_07131
lpg0686	lpp0741	llo0615	lpl0722	LPC_2608	LPW_07621
lpg0726	lpp0792	llo0825	lpl0763	LPC_2566	LPW_08041
lpg0791	lpp0855	llo2064	lpl0829	LPC_2500	LPW_08761
lpg0805	lpp0867	llo2054	lpl0838	LPC_2490	LPW_08861
lpg0857	lpp0919	llo1969	lpl0888	LPC_2438	LPW_09391
lpg0860	lpp0922	llo1966	lpl0891	LPC_2435	LPW_09421
lpg0864	lpp0926	llo1962	lpl0895	LPC_2430	LPW_09451
lpg0895	lpp0956	llo0843	lpl0926	LPC_2398	LPW_09771
lpg0935	lpp0997	llo1961	lpl0966	LPC_2355	LPW_10201
lpg1284	lpp1247	llo1151	lpl1247	LPC_0709	LPW_12991
lpg1350	lpp1304	llo2333	lpl1303	LPC_0766	LPW_13591
lpg1360	lpp1314	llo1446	lpl1311	LPC_0776	LPW_13671
lpg1521	lpp1478	llo1590	lpl1505	LPC_0940	LPW_15441
lpg1584	lpp1542	llo1806	lpl1441	LPC_1009	LPW_16091
lpg1697	lpp1662	llo1701	lpl1656	LPC_1126	LPW_17181
lpg1812	lpp1775	llo1100	lpl1776	LPC_1256	LPW_18431
lpg1859	lpp1827	llo1285	lpl1823	LPC_1304	LPW_18951
lpg1912	lpp1887	llo1235	lpl1876	LPC_1366	LPW_19511
lpg2044	lpp2027	llo2088	lpl2022	LPC_1530	LPW_21081
lpg2045	lpp2028	llo2089	lpl2023	LPC_1531	LPW_21091
lpg2046	lpp2029	llo2090	lpl2024	LPC_1532	LPW_21101
lpg2047	lpp2030	llo2091	lpl2025	LPC_1533	LPW_21111
lpg2639	lpp2692	llo2649	lpl2564	LPC_0501	LPW_28901
lpg2640	lpp2693	llo2650	lpl2565	LPC_0500	LPW_28911
lpg2645	lpp2698	llo2652	lpl2570	LPC_0494	LPW_28971
lpg2646	lpp2699	llo2653	lpl2571	LPC_0493	LPW_28981
lpg2703	lpp2758	llo0349	lpl2631	LPC_0432	-
lpg2704	lpp2759	llo0348	lpl2632	LPC_0431	LPW_29611
lpg2705	lpp2760	llo0347	lpl2633	LPC_0430	LPW_29621
lpg2871	lpp2930	llo0186	lpl2784	LPC_3157	LPW_31381
lpg2894	lpp2959	llo0154	lpl2808	LPC_3193	LPW_31651
lpg2896	lpp2961	llo0152	lpl2810	LPC_3195	-
lpg2897	lpp2962	llo0151	lpl2811	LPC_3196	LPW_31691
lpg2898	lpp2963	llo0150	lpl2812	LPC_3197	LPW_31701
lpg2930	lpp2997	llo0124	lpl2858	LPC_3235	LPW_32171
lpg2969	lpp3041	llo0533	lpl2899	LPC_3284	LPW_32571
