# Supplementary material for: Identification of Genes Required for Long-Term Survival of Legionella pneumophila in Water
Source: mSphere. 2023 Mar 29;8(2):e00454-22. doi: 10.1128/msphere.00454-22 (PMC10117105; doi:10.1128/msphere.00454-22)
Supplement: TABLE S3 [file msphere.00454-22-s0008.xlsx]

## Sheet: Tabelle1
			Transcriptional changes in fraquil						Transcription LetAS in water		Trigui RpoS in water		Aurass proteome
			Li et al BMC Genomics (2015) PMID: 26306795						Mednis et al SciRep (2018) PMID: 29712912		Trigui et al AEM (2015) PMID: 25416763		Aurass et al MCP (PMID: 26545400)
			Log2 ratio			Student's t test
#Orf	Name	Desc	2hr/C	6hr/C	24hr/C	2hr/C	6hr/C	24hr/C	Fold change (Log2)	p value	Ratio RpoS/JR32 (log2)	Student's t-test	quantified UNC
lpg0011	resA	thiol-disulfide oxidoreductase							1.44101	0.0157935
lpg0072	uvrB	excinuclease ABC subunit B									-3.20124	5.15038e-09
lpg0102	fabF	3-oxoacyl-(acyl carrier protein) synthase	-0.364922	-0.813034	-1.50395	0.0399898	0.00288832	0.0461334	1.84284	0.00265717
lpg0292	-	hypothetical protein
lpg0410	-	hypothetical protein	-2.35822	-1.43278	-2.76724	0.00997164	0.0191062	0.0448936
lpg0412	-	protoheme IX farnesyltransferase	-1.40714	-2.07035	-3.43229	0.010965	0.00733585	0.0152444
lpg0537	letE	transmission trait enhancer LetE
lpg0639	deoB	Phosphopentomutase
lpg0686	dsbD	disulfide interchange protein DsbD	0.39253	-0.168275	-1.91631	0.05376	0.17566	0.00016637
lpg0726	nrdR	transcriptional regulator NrdR	-0.718696	-1.37974	-2.5179	0.254378	0.0391115	0.010388
lpg0791	mip	macrophage infectivity potentiator (Mip)	-1.22128	-1.00743	-2.03541	0.0200817	0.0574319	0.0282326	1.27149	0.00164234			+
lpg0805	-	phosphoenolpyruvate synthase							2.32178	0.00556806	1.88902	0.000761235
lpg0857	ccmB	heme exporter protein CcmB	-1.72188	-3.28283	-5.66399	0.0103092	0.00240319	0.00894513
lpg0860	ccmE	cytochrome C biogenesis protein CcmE	0.885252	1.38724	-0.937791	0.115758	0.0068295	0.209211
lpg0864	cycH	cytochrome c type biogenesis protein CcmH
lpg0895	lspC	Type II secretion system protein C	-0.648573	-1.44927	-4.21448	0.0645585	0.0159493	0.00125274	1.8494	0.00682746
lpg0935	-	universal stress protein A (UspA)	0.689888	1.5868	-0.286833	0.0236226	0.0275668	0.0570091					+
lpg1284	rpoS	stationary phase specific sigma factor RpoS	-2.11264	-1.28895	-2.06208	0.00473986	0.0306672	0.100319
lpg1350	-	L-lysine dehydrogenase	-0.981422	-2.98727	-2.87226	0.0119671	4.97107e-05	0.0080772
lpg1360	-	type II secretory pathway protein LspI
lpg1521	-	methyl-transferase	1.07252	-0.411232	-1.49252	0.0163428	0.00165202	0.0374103
lpg1584	pcsA/lidK	Phosphatidylcholine synthase	-3.30765	-3.54766	-5.76651	0.0135363	0.00730164	0.033269	1.62063	0.000841597	1.42958	0.00219679
lpg1697	-	hypothetical protein	0.250088	0.327201	1.05283	0.0730497	0.113637	0.000313372			-2.58153	0.00897301
lpg1812	-	ATP-dependent DNA helicase	-0.45179	-2.00817	-2.94922	0.0699549	0.0317367	0.00300458
lpg1859	lon	hypothetical protein	1.1052	1.0034	0.0427077	0.0206066	0.0513711	0.127883			-3.0558	0.00010413	+
lpg1912	letS	sensory box histidine kinase/response regulator	-1.04561	-1.14822	-1.64427	0.197422	0.0450735	0.115555
lpg2044	pqiC	ABC-type intermembrane transport lipoprotein	-1.242	-1.48545	-2.50458	0.00323279	0.0292623	0.0256511			1.52583	0.0417588
lpg2045	mlaD	ABC transporter substrate-binding protein
lpg2046	mlaF	ABC transporter ATP-binding protein	-0.525801	0.425825	-1.38583	0.359309	0.0845072	0.00689351	2.11923	7.59819e-05
lpg2047	mlaE	ABC transporter permease	-0.733768	-2.1863	-5.50408	0.0778653	0.0172578	0.00580246
lpg2639	enhC	enhanced entry protein EnhC									2.35363	2.07586e-07
lpg2640	enhB	enhanced entry protein EnhB	0.362135	2.39823	0.781628	0.0672473	0.000712622	0.0559491
lpg2645	uvrC	excinuclease ABC subunit C
lpg2646	letA	response regulator LetA	-4.0243	-3.5739	-5.4605	0.00578381	0.00553082	0.0365181
lpg2703	-	ubiquinol-cytochrome c reductase, cytochrome c1	-0.977702	-2.40149	-5.9547	0.00618312	0.00384422	0.0001029
lpg2704	petB	ubiquinol-cytochrome c reductase, cytochrome b	-0.324903	-1.66156	-5.08349	0.139607	0.00508183	0.00356593
lpg2705	petA	ubiquinol-cytochrome c reductase, iron-sulfur subunit	-0.438969	-1.46469	-2.54184	0.223217	0.0380219	0.0267814
lpg2871	ptsP	phosphoenolpyruvate protein phosphotransferase PtsP	-1.09468	-2.10148	-3.55452	0.0034125	0.00393485	0.006313
lpg2894	cycC	cytochrome c oxidase subunit 3									1.02804	0.00751401
lpg2896	ctaD	cytochrome c oxidase subunit I	0.566141	-1.70817	-3.09642	0.107315	0.00561365	0.00705215
lpg2897	-	cytochrome c oxidase subunit II	-0.361952	-2.38482	-3.10436	0.0262095	0.00751925	0.00840443					+
lpg2898	-	cytochrome c	0.10048	-1.15726	-1.64166	0.494792	0.0206299	0.0205016
lpg2930	tatC	Sec-independent protein translocase protein (TatC)	0.412751	-0.406776	-4.42871	0.123667	0.124634	0.000348812
lpg2969	-	hypothetical protein	0.70799	2.94066	-0.709989	0.0652161	0.0201072	0.230345					+
