# Supplementary material for: Identification of Genes Required for Long-Term Survival of Legionella pneumophila in Water
Source: mSphere. 2023 Mar 29;8(2):e00454-22. doi: 10.1128/msphere.00454-22 (PMC10117105; doi:10.1128/msphere.00454-22)
Supplement: TABLE S6 [file msphere.00454-22-s0005.xlsx]

## Sheet: Tabelle1
plasmids used
name	desc	ref
pSR47s	suicide vector for mutant generation	76
pSR2528_29	pSR47s with lpg2528 and lpg2529 flanks for homologous recombination	this study, 36
pMME977	construction of single crRNA plasmids	27
pMME1540	construction of single crRNA plasmids	27
pMME985	construction of single crRNA plasmids	27
pMME1936	non-targeting control plasmid	27
strains used
L. pneumophila	desc	ref
Lp02	Philadelphia 1, thyA rpsL, hsdR	28
Lp03	Lp02 dotA	28
MML109	Lp02 thyA::PtetR-dCas9	27
Lp02dCas9Lux	MML109 PahpC::luxCDABE	27, 31, 32, this study
Lp02 Δlpg1697	deletion of lpg1697	this study
Lp02 Δlpg1697 complement	complemeting strain, carries lpg1697 in neutral genomic site	this study, 36
E. coli	desc	ref
DH5α λpir	propagation of plasmids	77
